# Supplementary material for: Cell cycle progression is an essential regulatory component of phospholipid metabolism and membrane homeostasis
Source: Open Biol. 2015 Sep 2;5(9):150093. doi: 10.1098/rsob.150093 (PMC4593667; doi:10.1098/rsob.150093)
Supplement: source data tables S1-8 [file rsob150093supp2.zip]

Archive with 17 entries (16 files):
- rsob-15-0093-File013/__MACOSX/
- rsob-15-0093-File013/__MACOSX/._TableS1.xlsx
- rsob-15-0093-File013/__MACOSX/._TableS2.xlsx
- rsob-15-0093-File013/__MACOSX/._TableS3.xlsx
- rsob-15-0093-File013/__MACOSX/._TableS4.xlsx
- rsob-15-0093-File013/__MACOSX/._TableS5.xlsx
- rsob-15-0093-File013/__MACOSX/._TableS6.xlsx
- rsob-15-0093-File013/__MACOSX/._TableS7.xlsx
- rsob-15-0093-File013/__MACOSX/._TableS8.xlsx
- rsob-15-0093-File013/TableS1.xlsx
- rsob-15-0093-File013/TableS2.xlsx
- rsob-15-0093-File013/TableS3.xlsx
- rsob-15-0093-File013/TableS4.xlsx
- rsob-15-0093-File013/TableS5.xlsx
- rsob-15-0093-File013/TableS6.xlsx
- rsob-15-0093-File013/TableS7.xlsx
- rsob-15-0093-File013/TableS8.xlsx
