# Supplementary material for: Cell cycle progression is an essential regulatory component of phospholipid metabolism and membrane homeostasis
Source: Open Biol. 2015 Sep 2;5(9):150093. doi: 10.1098/rsob.150093 (PMC4593667; doi:10.1098/rsob.150093)
Supplement: source data tables S1-8 [file rsob150093supp2.zip › rsob-15-0093-File013/TableS1.xlsx]

## Sheet: Sheet1
probeID	symbol	description	chrom	start	end	refseq	unigene	entrez	flybase	fold enrichment (log)
1625572_s_at	Dbi	Diazepam-binding inhibitor	3L	7124964	7126563	NM_079228|NM_168192|NP_523952|NP_729218	Dm.20425	38784	FBgn0010387	7.21431
1632149_at	CG17930	CG17930 gene product from transcript CG17930-RA	3R	12153571	12155345	NM_142276|NP_650533	Dm.3556	41979	FBgn0038416	6.74101
1623035_at	NaPi-T	Na[+]-dependent inorganic phosphate cotransporter	2R	-10730215	-10733379	NM_080377|NP_525116	Dm.3280	36651	FBgn0016684	6.43063
1641120_at	CG13506	CG13506 gene product from transcript CG13506-RA	2R	18270640	18281527	NM_137822|NP_611666	Dm.4928	37556	FBgn0034723	6.41521
1641191_s_at	Ugt36Bc	CG17932 gene product from transcript CG17932-RA	2L	16799028	16801585	NM_144370|NM_165193|NP_652627|NP_724013	Dm.6203	53511	FBgn0040260	5.56523
1628608_at	CG17475	CG17475 gene product from transcript CG17475-RA	3R	-12955136	-12956141	NM_142343|NP_650600	Dm.12911	42069	FBgn0038481	5.25604
1636493_at	dei	delilah	3R	22267048	22274716	NM_079792|NP_524516	Dm.20759|Dm.7724	43190	FBgn0008649	5.06282
1630075_s_at										4.69462
1634674_at	CG9989	CG9989 gene product from transcript CG9989-RA	3R	24496457	24497743	NM_143370|NP_651627	Dm.11420	43390	FBgn0039593	4.64876
1623160_at	Mmp1	Matrix metalloproteinase 1	2R	-20562189	-20574897	NM_079128|NM_166683|NP_523852|NP_726473	Dm.19999	37949	FBgn0035049	4.52765
1625471_s_at	CG4928	CG4928 gene product from transcript CG4928-RA	X	16807230	16831444	NM_132951|NM_167552|NP_573179|NP_728035	Dm.3874	32682	FBgn0027556	4.4797
1636146_at	Nrg	Neuroglian	X	8411405	8446152	NM_001169233|NM_001169234|NM_001169235|NM_078535|NM_167160|NM_206657|NP_001162704|NP_001162705|NP_001162706|NP_511090|NP_727274|NP_996380	Dm.3700	31792	FBgn0002968	4.36547
1629042_at	CG15674	CG15674 gene product from transcript CG15674-RA	2R	17519790	17521675	NM_137749|NP_611593	Dm.23946	37463	FBgn0034642	4.31181
1640082_at	MYPT-75D	CG6896 gene product from transcript CG6896-RA	3L	18619060	18660277	NM_140792|NP_649049	Dm.5509	40032	FBgn0036801	4.26463
1622923_at	wrapper	CG10382 gene product from transcript CG10382-RA	2R	18267016	18270191	NM_058056|NP_477404	Dm.4663	37555	FBgn0025878	4.11801
1641108_at	CG17928	CG17928 gene product from transcript CG17928-RA	2L	16791052	16793444	NM_135966|NP_609810	Dm.26827	35009	FBgn0032603	4.08613
1634106_at	CG11686	CG11686 gene product from transcript CG11686-RA	3R	9086078	9087949	NM_143947|NP_652204	Dm.6317	50024	FBgn0040551	3.86141
1640703_at	CG30460	CG30460 gene product from transcript CG30460-RE	2R	-12953475	-12959450	NM_001103885|NM_001144213|NM_001144214|NM_001169701|NM_137342|NM_206148|NM_206149|NM_206150|NP_001097355|NP_001137685|NP_001137686|NP_001163172|NP_611186|NP_995870|NP_995871|NP_995872	Dm.13555	36924	FBgn0050460	3.81336
1630938_a_at	CG14879	CG14879 gene product from transcript CG14879-RA	3R	-12171854	-12174946	NM_142278|NM_169714|NP_650535|NP_732131	Dm.5225	41982	FBgn0038419	3.80872
1641413_s_at	CG3074	CG3074 gene product from transcript CG3074-RB	2R	-18077325	-18080661	NM_137808|NM_166519|NP_611652|NP_726176	Dm.732	37537	FBgn0034709	3.74546
1625388_at	CG4893	CG4893 gene product from transcript CG4893-RA	3L	-16347844	-16352525	NM_140624|NP_648881	Dm.5901	39813	FBgn0036616	3.72826
1636899_s_at	CG1623	CG1623 gene product from transcript CG1623-RD	2R	-5715606	-5718834	NM_001103778|NM_165699|NM_165700|NM_165701|NP_001097248|NP_724828|NP_724829|NP_724830	Dm.7813	36011	FBgn0033448	3.68438
1635445_at	sls	sallimus	3L	-2090495	-2115617	NM_079937|NM_144448|NP_524676|NP_652705	Dm.2974	44013	FBgn0086906	3.67161
1636947_at	bbg	big bang	3L	-14406084	-14420462	NM_001144477|NM_001144478|NM_001144479|NM_001144480|NM_001144481|NM_140447|NM_140448|NP_001137949|NP_001137950|NP_001137951|NP_001137952|NP_001137953|NP_648704|NP_648705	Dm.13627	39583	FBgn0087007	3.63066
1625761_a_at	Mmp1	Matrix metalloproteinase 1	2R	-20562189	-20574897	NM_079128|NM_166683|NP_523852|NP_726473	Dm.19999	37949	FBgn0035049	3.58624
1629784_a_at	Myo28B1	CG6976 gene product from transcript CG6976-RB	2L	7666046	7689459	NM_001169431|NM_144373|NM_164758|NM_164759|NM_164760|NP_001162902|NP_652630|NP_723294|NP_723295|NP_723296	Dm.3375	53515	FBgn0040299	3.53124
1637463_a_at	Nrg	Neuroglian	X	8411405	8446152	NM_001169233|NM_001169234|NM_001169235|NM_078535|NM_167160|NM_206657|NP_001162704|NP_001162705|NP_001162706|NP_511090|NP_727274|NP_996380	Dm.3700	31792	FBgn0002968	3.52072
1626874_at	Eip63F-1	Ecdysone-induced protein 63F 1	3L	-3909965	-3933637	NM_080163|NP_524902	Dm.36728	47878	FBgn0004910	3.49046
1639637_a_at	CG3376	CG3376 gene product from transcript CG3376-RA	2R	20145551	20152746	NM_138060|NM_166665|NP_611904|NP_726435	Dm.4051	37884	FBgn0034997	3.38889
1632744_a_at	if	inflated	X	-16646221	-16675107	NM_001169306|NM_001169307|NM_078654|NM_167544|NP_001162777|NP_001162778|NP_523378|NP_728021	Dm.7766	32661	FBgn0001250	3.37053
1623624_at	CG14869	CG14869 gene product from transcript CG14869-RB	3R	-11267967	-11301915	NM_169659|NM_206496|NP_732036|NP_996218	Dm.11730	41887	FBgn0038341	3.30943
1628671_a_at	sls	sallimus	3L	-2090495	-2115617	NM_079937|NM_144448|NP_524676|NP_652705	Dm.2974	44013	FBgn0086906	3.2932
1636798_at	CG13482	CG13482 gene product from transcript CG13482-RA	3L	14322536	14322845	NM_140443|NP_648700		39577	FBgn0036419	3.17399
1633639_at	Cyp28d1	CG10833 gene product from transcript CG10833-RA	2L	5210478	5212450	NM_135068|NP_608912	Dm.7097	33749	FBgn0031689	3.16938
1632882_at	CG11671	CG11671 gene product from transcript CG11671-RA	3R	4113660	4114340	NM_141521|NP_649778	Dm.31234	40976	FBgn0037562	3.15824
1635507_at										3.15652
1630933_at	CG6738	CG6738 gene product from transcript CG6738-RA	3R	18925257	18926705	NM_142867|NP_651124	Dm.29804	42732	FBgn0039053	3.09899
1632204_at	Mmp1	Matrix metalloproteinase 1	2R	-20562189	-20574897	NM_079128|NM_166683|NP_523852|NP_726473	Dm.19999	37949	FBgn0035049	3.03298
1627964_s_at	CG7888	CG7888 gene product from transcript CG7888-RC	3L	11047136	11052759	NM_140168|NM_168433|NM_168434|NP_648425|NP_729651|NP_729652	Dm.924	39232	FBgn0036116	3.02111
1634145_s_at	CG14968	CG14968 gene product from transcript CG14968-RB	3L	-3299335	-3300968	NM_139543|NM_168011|NM_168012|NM_168013|NM_168014|NP_647800|NP_728852|NP_728853|NP_728854|NP_728855	Dm.6486	38406	FBgn0035431	3.00208
1631188_a_at	CG9098	CG9098 gene product from transcript CG9098-RA	2L	-6007504	-6011203	NM_135135|NM_164672|NP_608979|NP_723142	Dm.1922	33840	FBgn0031762	2.99666
1636664_at	CG1077	CG1077 gene product from transcript CG1077-RA	3R	1993239	1996032	NM_141360|NP_649617	Dm.11791	40751	FBgn0037405	2.96896
1623885_at	alpha-Est1	alpha-Esterase-1	3R	-3371448	-3374844	NM_079545|NP_524269	Dm.2470	40909	FBgn0015568	2.96442
1624054_at	Adgf-A	Adenosine deaminase-related growth factor A	3L	-17744826	-17757253	NM_079406|NM_206397|NP_524130|NP_996119	Dm.1714	39976	FBgn0036752	2.95691
1625450_at	mthl14	methuselah-like 14	3L	247494	250313	NM_167821|NP_728509	Dm.14240	318046	FBgn0052476	2.94696
1627420_s_at	CG7702	CG7702 gene product from transcript CG7702-RA	3R	14495113	14500401	NM_142483|NM_169829|NP_650740|NP_732365	Dm.1242	42242	FBgn0038638	2.87806
1630653_a_at	Gs2	Glutamine synthetase 2	X	11316887	11324228	NM_078568|NM_167284|NM_206685|NP_511123|NP_727525|NP_996408	Dm.135	32087	FBgn0001145	2.87168
1634093_at	CG32017	CG32017 gene product from transcript CG32017-RC	4	-1158453	-1166747	NM_001169364|NM_166826|NP_001162835|NP_726650		317823	FBgn0052017	2.86844
1640355_at	CG5246	CG5246 gene product from transcript CG5246-RA	3R	12961832	12962917	NM_142346|NP_650603	Dm.7333	42072	FBgn0038484	2.83875
1623503_at	sda	slamdance	3R	22741454	22771033	NM_001104469|NM_144487|NP_001097939|NP_652744	Dm.12697	44359	FBgn0015541	2.81103
1624817_at	Sr-CIV	Scavenger receptor class C, type IV	2L	-3522593	-3523960	NM_134945|NP_608789	Dm.26721	33576	FBgn0031547	2.809
1635913_at	CG10814	CG10814 gene product from transcript CG10814-RA	2R	-9263475	-9265219	NM_137024|NP_610868	Dm.598	36481	FBgn0033830	2.78994
1632342_a_at	CG33080	CG33080 gene product from transcript CG33080-RA	X	-5602593	-5607560	NM_176685|NM_176686|NP_788858|NP_788859	Dm.31073	31491	FBgn0053080	2.75883
1632530_s_at	CG8776	CG8776 gene product from transcript CG8776-RA	2R	-8547093	-8549255	NM_001169657|NM_136964|NM_165934|NM_165935|NM_165936|NM_165937|NP_001163128|NP_610808|NP_725208|NP_725209|NP_725210|NP_725211	Dm.4052	36395	FBgn0033764	2.71518
1629007_at	CG8952	CG8952 gene product from transcript CG8952-RA	X	-15659502	-15660478	NM_132844|NP_573072		32525	FBgn0030688	2.7076
1624159_at	Cyp9h1	CG17577 gene product from transcript CG17577-RA	2R	-8728340	-8730026	NM_136976|NP_610820	Dm.26919	36412	FBgn0033775	2.66765
1634520_at	vn	vein	3L	-5806790	-5838764	NM_001014565|NM_079218|NP_001014565|NP_523942	Dm.2441	38657	FBgn0003984	2.65056
1634750_at	CG34033	CG34033 gene product from transcript CG34033-RA	2R	5708067	5708691	NM_001038848|NP_001033937		3885602	FBgn0054033	2.63327
1629778_s_at	CG5130	CG5130 gene product from transcript CG5130-RA	3L	-20477383	-20486585	NM_140976|NM_168859|NP_649233|NP_730541	Dm.6007	40271	FBgn0037000	2.63113
1628503_at	CG30424	CG30424 gene product from transcript CG30424-RB	2R	-20852796	-20854680	NM_001103983|NM_001103984|NM_001103985|NP_001097453|NP_001097454|NP_001097455	Dm.14983	246606	FBgn0050424	2.60756
1635803_s_at	bowl	brother of odd with entrails limited	2L	3771705	3784129	NM_057535|NM_164556|NM_164557|NM_164558|NP_476883|NP_722939|NP_722940|NP_722941	Dm.4025	33602	FBgn0004893	2.6049
1632299_at	alphaPS4	CG16827 gene product from transcript CG16827-RA	2R	11146271	11150370	NM_137181|NP_611025	Dm.12424	36693	FBgn0034005	2.59518
1622927_at	CG8642	CG8642 gene product from transcript CG8642-RA	2R	-4499398	-4501416	NM_136552|NP_610396	Dm.30952	35845	FBgn0033312	2.59017
1626839_s_at	blot	bloated tubules	3L	-17389123	-17396834	NM_079401|NM_170636|NM_170637|NM_170638|NP_524125|NP_730263|NP_730264|NP_730265	Dm.6622	39939	FBgn0027660	2.58876
1629062_at	CG13252	CG13252 gene product from transcript CG13252-RA	3L	20723691	20737629	NM_140991|NP_649248	Dm.1018	40289	FBgn0037016	2.58865
1641598_at	wun2	wunen-2	2R	5301848	5305353	NM_080252|NP_524991	Dm.1561	53558	FBgn0041087	2.57638
1628494_a_at	Picot	CG8098 gene product from transcript CG8098-RA	2R	-12542819	-12546658	NM_137302|NM_166187|NP_611146|NP_725600	Dm.657	36865	FBgn0024315	2.5758
1632317_at	CG3036	CG3036 gene product from transcript CG3036-RA	2L	4892114	4903889	NM_135029|NP_608873	Dm.33536	33695	FBgn0031645	2.55766
1628323_s_at	ogre	optic ganglion reduced	X	-6868059	-6875027	NM_080085|NM_167101|NP_524824|NP_727147	Dm.1798	45382	FBgn0004646	2.5547
1639594_at	CG40485	CG40485 gene product from transcript CG40485-RB	X	-22363479	-22364196	NM_001042848|NM_001042849|NP_001036313|NP_001036314	Dm.23612	3355165	FBgn0069973	2.54356
1634935_a_at	CG1648	CG1648 gene product from transcript CG1648-RA	2R	-5698889	-5700279	NM_136674|NM_165696|NP_610518|NP_724824	Dm.3873	36009	FBgn0033446	2.54318
1634731_at	Cyp4p3	CG10843 gene product from transcript CG10843-RA	2R	5129845	5131915	NM_136629|NP_610473	Dm.5612	35948	FBgn0033397	2.52041
1635531_at	rost	rolling stone	2L	-8985931	-8989287	NM_164842|NP_723435	Dm.7302	34222	FBgn0011705	2.46646
1637421_at	Cht2	Chitinase 2	3L	-1752545	-1755663	NM_057950|NP_477298	Dm.4242	38223	FBgn0022702	2.38275
1631164_a_at	CG12370	CG12370 gene product from transcript CG12370-RB	2R	8361948	8375491	NM_136945|NM_165907|NP_610789|NP_725175	Dm.26917	36368	FBgn0033744	2.37804
1634165_at	CG11378	CG11378 gene product from transcript CG11378-RA	X	1065461	1066775	NM_130530|NP_569886	Dm.11877	31060	FBgn0040364	2.35705
1634087_at	CG1311	CG1311 gene product from transcript CG1311-RA	3L	4277963	4281618	NM_139627|NP_647884	Dm.21145	38523	FBgn0035523	2.34116
1639478_at										2.33465
1641048_a_at	toc	toucan	2L	-3068340	-3072308	NM_001042864|NM_001103594|NM_057805|NM_164524|NM_164525|NM_164526|NP_001036329|NP_001097064|NP_477153|NP_722875|NP_722876|NP_722877	Dm.7877	33526	FBgn0015600	2.31389
1636934_at	zormin	CG33484 gene product from transcript CG33484-RC	3L	-2122609	-2150089	NM_001043112|NM_001043113|NM_001043114|NM_206240|NP_001036577|NP_001036578|NP_001036579|NP_995962	Dm.15849	2769001	FBgn0052311	2.30794
1635282_at	CG7142	CG7142 gene product from transcript CG7142-RA	3R	-14103886	-14105252	NM_142446|NP_650703	Dm.29786	42194	FBgn0038595	2.30509
1635730_at	CG30069	CG30069 gene product from transcript CG30069-RA	2R	10073323	10085730	NM_137093|NP_610937	Dm.4227	36573	FBgn0050069	2.30082
1623537_at										2.26671
1637845_at	CG31230	CG31230 gene product from transcript CG31230-RA	3R	14497400	14497816	NM_169830|NP_732366	Dm.33694	318637	FBgn0051230	2.25962
1624704_at	CG4741	CG4741 gene product from transcript CG4741-RA	2R	-20498356	-20501879	NM_138104|NP_611948	Dm.13580	37939	FBgn0035040	2.25251
1634406_at	CG32982	CG32982 gene product from transcript CG32982-RA	2L	9125750	9163721	NM_001042884|NM_001169445|NM_176001|NM_176002|NP_001036349|NP_001162916|NP_788015|NP_788016	Dm.6376	34237	FBgn0052982	2.24303
1628146_at	crb	crumbs	3R	20121137	20140165	NM_001043286|NM_079756|NP_001036751|NP_524480	Dm.2365	42896	FBgn0259685	2.23954
1623928_at	CG5910	CG5910 gene product from transcript CG5910-RA	3L	20435518	20443714	NM_001170011|NM_140969|NP_001163482|NP_649226	Dm.28319	40264	FBgn0036993	2.22703
1623200_at	fng	fringe	3L	-20918982	-20942609	NM_079467|NP_524191	Dm.4336	40314	FBgn0011591	2.20971
1631565_a_at	crc	cryptocephal	2L	21310853	21319536	NM_001038841|NM_080158|NM_165374|NP_001033930|NP_524897|NP_724333	Dm.7906	47767	FBgn0000370	2.20495
1629776_a_at	CG6643	CG6643 gene product from transcript CG6643-RA	3R	20370440	20382271	NM_170652|NM_170653|NP_733010|NP_733011		42929	FBgn0039208	2.18155
1622949_at	peb	pebbled	X	4511601	4520251	NM_001014722|NM_057326|NP_001014722|NP_476674	Dm.78	31391	FBgn0003053	2.17338
1633746_s_at	a	arc	2R	18024493	18060346	NM_001014543|NM_079902|NM_166514|NP_001014543|NP_524641|NP_726168	Dm.33421	43852	FBgn0000008	2.17159
1626581_s_at	CG1607	CG1607 gene product from transcript CG1607-RA	3R	27207831	27217622	NM_143608|NM_170548|NP_651865|NP_733427	Dm.8011	43707	FBgn0039844	2.16245
1640798_a_at	inx2	innexin 2	X	6892695	6898180	NM_001169213|NM_132147|NM_167104|NP_001162684|NP_572375|NP_727150	Dm.3095	31646	FBgn0027108	2.16044
1627647_at	CG3940	CG3940 gene product from transcript CG3940-RA	3R	5938267	5945142	NM_141722|NP_649979	Dm.22397	41238	FBgn0037788	2.15742
1638956_at	Fas2	Fasciclin 2	X	-4035568	-4100123	NM_080327|NM_167004|NM_167005|NP_525066|NP_726911|NP_726912	Dm.1687	31364	FBgn0000635	2.14217
1633872_at	CG15673	CG15673 gene product from transcript CG15673-RB	2R	-17495897	-17500594	NM_137747|NP_611591		37459	FBgn0034639	2.12172
1634657_at	CG5011	CG5011 gene product from transcript CG5011-RA	2L	1200236	1201220	NM_144101|NP_652358	Dm.7326	50196	FBgn0040723	2.11574
1630699_at	betaInt-nu	beta[nu] integrin	2L	21052831	21058044	NM_078884|NP_523608	Dm.19859	35368	FBgn0010395	2.09382
1630145_s_at	Tsp42Ea	Tetraspanin 42Ea	2R	2880180	2885478	NM_080273|NM_144389|NM_165502|NP_525012|NP_652646|NP_724524	Dm.7096	59178	FBgn0029508	2.08969
1629396_a_at	CG8486	CG8486 gene product from transcript CG8486-RD	2L	8163297	8189610	NM_001042881|NM_001169436|NM_135344|NM_164795|NP_001036346|NP_001162907|NP_609188|NP_723354		34112	FBgn0031993	2.07438
1627816_a_at	CG32264	CG32264 gene product from transcript CG32264-RB	3L	-3717214	-3746671	NM_001104024|NM_001104025|NM_168037|NM_168038|NM_168039|NP_001097494|NP_001097495|NP_728896|NP_728897|NP_728898	Dm.15742	38438	FBgn0052264	2.07324
1634315_a_at	CG32982	CG32982 gene product from transcript CG32982-RA	2L	9125750	9163721	NM_001042884|NM_001169445|NM_176001|NM_176002|NP_001036349|NP_001162916|NP_788015|NP_788016	Dm.6376	34237	FBgn0052982	2.07294
1633293_at	CG10157	CG10157 gene product from transcript CG10157-RA	3R	19504612	19505604	NM_142909|NP_651166	Dm.11133	42788	FBgn0039099	2.05805
1628594_at	rut	rutabaga	X	-14683283	-14719938	NM_078601|NP_511156	Dm.2613	32406	FBgn0003301	2.03285
1641320_s_at	CG3168	CG3168 gene product from transcript CG3168-RC	X	-6614507	-6621258	NM_132117|NM_167085|NM_167086|NP_572345|NP_727116|NP_727117	Dm.17649	31612	FBgn0029896	2.02996
1640537_a_at	CG8234	CG8234 gene product from transcript CG8234-RA	2R	7563464	7565519	NM_136850|NM_165846|NP_610694|NP_725070	Dm.13541	36249	FBgn0033644	2.01811
1641282_at	mthl4	methuselah-like 4	2R	-13332687	-13334988	NM_176214|NP_788394		36960	FBgn0034219	2.01749
1637352_a_at	CG18812	CG18812 gene product from transcript CG18812-RC	2R	-3605832	-3610157	NM_165552|NM_165553|NM_165554|NP_724597|NP_724598|NP_724599	Dm.11989	59173	FBgn0042135	2.00289
1637358_at	CG10232	CG10232 gene product from transcript CG10232-RA	3R	-19545197	-19546170	NM_142918|NP_651175	Dm.27391	42800	FBgn0039108	2.0024
1630642_at	Pvf2	PDGF- and VEGF-related factor 2	2L	-7069577	-7084634	NM_078775|NP_523499	Dm.4700	33994	FBgn0031888	1.99891
1623903_at	CG18473	CG18473 gene product from transcript CG18473-RA	3R	5189031	5190560	NM_169272|NP_731339	Dm.5836	41116	FBgn0037683	1.98958
1631542_a_at	dve	defective proventriculus	2R	18131467	18173982	NM_057893|NM_057894|NP_477241|NP_477242	Dm.4765	37546	FBgn0020307	1.98265
1637795_at	CG7778	CG7778 gene product from transcript CG7778-RA	2L	8346620	8350197	NM_135370|NP_609214	Dm.11102	34147	FBgn0032025	1.97531
1633745_a_at	shot	short stop	2R	-9751741	-9798442	NM_001144185|NM_001144186|NM_001144187|NM_001144188|NM_001144189|NM_001169676|NM_001169677|NM_001169678|NM_001169679|NM_079009|NM_166015|NM_166016|NM_166017|NM_166018|NM_166019|NP_001137657|NP_001137658|NP_001137659|NP_001137660|NP_001137661|NP_001163147|NP_001163148|NP_001163149|NP_001163150|NP_523733|NP_725335|NP_725336|NP_725337|NP_725338|NP_725339		36542	FBgn0013733	1.97059
1633893_at	CG31217	CG31217 gene product from transcript CG31217-RA	3R	-12478167	-12481489	NM_080515|NP_536776	Dm.13706	42032	FBgn0051217	1.95507
1635199_at										1.94324
1639834_at	CG14291	CG14291 gene product from transcript CG14291-RA	3R	-14736774	-14738641	NM_142503|NP_650760	Dm.5859	42266	FBgn0038660	1.93829
1632376_at	CG5644	CG5644 gene product from transcript CG5644-RA	3L	-8970494	-8972980	NM_140017|NP_648274	Dm.13604	39029	FBgn0035948	1.93086
1632377_at	CG8399	CG8399 gene product from transcript CG8399-RA	2R	11905243	11912139	NM_137235|NP_611079	Dm.30926	36768	FBgn0034067	1.92433
1627967_a_at	mthl4	methuselah-like 4	2R	-13332687	-13334988	NM_176214|NP_788394		36960	FBgn0034219	1.92399
1633641_a_at	CG15611	CG15611 gene product from transcript CG15611-RB	2R	12996351	13001866	NM_137345|NM_166218|NP_611189|NP_725655	Dm.3771	36930	FBgn0034194	1.89925
1624481_a_at	CG31534	CG31534 gene product from transcript CG31534-RD	3R	531457	537915	NM_001144532|NM_001144533|NM_141231|NM_176400|NP_001138004|NP_001138005|NP_649488|NP_788577	Dm.7959	40585	FBgn0051534	1.894
1632339_s_at	cher	cheerio	3R	-12917258	-12921266	NM_001144595|NM_079659|NM_169746|NM_169747|NM_206502|NP_001138067|NP_524383|NP_732207|NP_732208|NP_996224	Dm.6964	42066	FBgn0014141	1.87359
1626842_a_at	l(3)82Fd	CG32464 gene product from transcript CG32464-RR	3R	-1119684	-1105630	NM_001031977|NM_001031978|NM_001043213|NM_001043214|NM_001144534|NM_001144535|NM_001144536|NM_001144537|NM_143760|NM_169038|NM_169039|NM_169045|NM_169047|NM_170640|NM_170641|NM_170642|NM_170643|NM_170644|NM_206429|NP_001027148|NP_001027149|NP_001036678|NP_001036679|NP_001138006|NP_001138007|NP_001138008|NP_001138009|NP_652017|NP_730909|NP_730910|NP_730911|NP_730912|NP_730913|NP_730914|NP_730915|N…	Dm.34339	45467	FBgn0013576	1.86612
1639255_s_at	CG1516	CG1516 gene product from transcript CG1516-RI	2R	-5738207	-5743915	NM_001169632|NM_136683|NM_165705|NM_165706|NM_165707|NM_165708|NM_165709|NM_165710|NM_165711|NM_165712|NP_001163103|NP_610527|NP_724837|NP_724838|NP_724839|NP_724840|NP_724841|NP_724842|NP_724843|NP_724844	Dm.6995	36020	FBgn0027580	1.86274
1628742_at	mld	molting defective	3R	20411384	20449621	NM_001043289|NM_001043290|NP_001036754|NP_001036755	Dm.31276	2768685	FBgn0083077	1.8573
1630593_at	NLaz	Neural Lazarillo	2L	-1359982	-1361732	NM_175946|NP_787960	Dm.6845	33324	FBgn0053126	1.85622
1631498_a_at	fru	fruitless	3R	-14256948	-14261513	NM_001170177|NM_079673|NM_169816|NM_169817|NM_169818|NM_169819|NM_169820|NM_169821|NM_169822|NM_206512|NM_206513|NM_206514|NM_206515|NM_206516|NP_001163648|NP_524397|NP_732344|NP_732345|NP_732346|NP_732347|NP_732348|NP_732349|NP_732350|NP_996234|NP_996235|NP_996236|NP_996237|NP_996238	Dm.4626	42226	FBgn0004652	1.84018
1637481_at	Tollo	CG6890 gene product from transcript CG6890-RA	3L	15228740	15235932	NM_080018|NP_524757	Dm.3403	44497	FBgn0029114	1.83502
1635007_at	Sulf1	Sulfated	3R	-12136255	-12140853	NM_080248|NP_524987	Dm.13781	53437	FBgn0040271	1.82295
1636148_at	CG6553	CG6553 gene product from transcript CG6553-RA	2R	-9742241	-9743257	NM_137067|NP_610911	Dm.28042	36537	FBgn0033880	1.82051
1629227_at	baz	bazooka	X	17054061	17089350	NM_001042818|NM_078659|NP_001036283|NP_523383	Dm.191	32703	FBgn0000163	1.81836
1627582_a_at	CG30035	CG30035 gene product from transcript CG30035-RA	2R	7553258	7562287	NM_136849|NM_165845|NP_610693|NP_725068	Dm.6727	36248	FBgn0050035	1.81396
1630857_s_at	NTPase	CG3059 gene product from transcript CG3059-RD	2L	-2880706	-2883113	NM_058022|NM_164513|NM_164514|NM_164515|NP_477370|NP_722860|NP_722861|NP_722862	Dm.7259	33495	FBgn0024947	1.81146
1627721_at	CG12880	CG12880 gene product from transcript CG12880-RA	3R	23511683	23518514	NM_143323|NP_651580	Dm.1353	43328	FBgn0046258	1.80807
1641304_s_at	CG9801	CG9801 gene product from transcript CG9801-RA	3R	-4561600	-4571383	NM_141570|NM_169239|NM_206462|NP_649827|NP_731278|NP_996184	Dm.4969	41044	FBgn0037623	1.80169
1636307_at										1.7984
1631569_s_at	Gp150	CG5820 gene product from transcript CG5820-RA	2R	18205166	18216933	NM_057701|NM_166527|NM_166528|NM_166529|NP_477049|NP_726190|NP_726191|NP_726192	Dm.6554	37549	FBgn0013272	1.77461
1627073_a_at	CG10126	CG10126 gene product from transcript CG10126-RB	3R	-8681259	-8683325	NM_141977|NM_176487|NP_650234|NP_788664	Dm.7950	41579	FBgn0038088	1.76412
1624859_at	rpr	reaper	3L	-18390652	-18391503	NM_079414|NP_524138	Dm.2529	40015	FBgn0011706	1.75236
1626001_at	Nrg	Neuroglian	X	8411405	8446152	NM_001169233|NM_001169234|NM_001169235|NM_078535|NM_167160|NM_206657|NP_001162704|NP_001162705|NP_001162706|NP_511090|NP_727274|NP_996380	Dm.3700	31792	FBgn0002968	1.74857
1627719_at	gol	goliath	2R	-20961191	-20971843	NM_001169829|NM_079140|NM_166705|NP_001163300|NP_523864|NP_726508	Dm.19312	38006	FBgn0004919	1.74413
1632228_at	CG6733	CG6733 gene product from transcript CG6733-RA	3R	18923439	18924913	NM_142866|NP_651123	Dm.16578	42731	FBgn0039052	1.73571
1640300_at	CG33144	CG33144 gene product from transcript CG33144-RA	2R	-6627900	-6670350	NM_176144|NP_788324	Dm.10908	36131	FBgn0053144	1.72919
1637097_at	CG7497	CG7497 gene product from transcript CG7497-RB	3L	17626548	17631040	NM_140742|NP_648999	Dm.4260	39966	FBgn0036742	1.72029
1622990_at	CG5381	CG5381 gene product from transcript CG5381-RA	2L	-10317493	-10321800	NM_135535|NP_609379	Dm.21542	34389	FBgn0032218	1.72027
1624076_at	CG5849	CG5849 gene product from transcript CG5849-RA	3R	17565826	17570153	NM_001170208|NM_142722|NP_001163679|NP_650979	Dm.19336	42556	FBgn0038897	1.71822
1640409_at	wit	wishful thinking	3L	-4064145	-4071713	NM_079953|NP_524692	Dm.1805	44096	FBgn0024179	1.71188
1628178_a_at	CG4793	CG4793 gene product from transcript CG4793-RD	2L	15923394	15926201	NM_165139|NP_723941		34941	FBgn0028514	1.70459
1626609_at	CG10006	CG10006 gene product from transcript CG10006-RB	3L	14985571	14990594	NM_001104138|NM_140475|NP_001097608|NP_648732	Dm.15285	39626	FBgn0036461	1.6965
1631779_s_at	ptr	proximal to raf	X	-2239165	-2243908	NM_080022|NM_166937|NM_166938|NP_524761|NP_726808|NP_726809	Dm.1828	44529	FBgn0003159	1.68937
1629674_s_at	CG10999	CG10999 gene product from transcript CG10999-RA	3R	1640388	1644549	NM_141336|NM_169109|NM_169111|NP_649593|NP_731012|NP_731014	Dm.8008	40722	FBgn0037381	1.68255
1636089_at	comm	commissureless	3L	-15715427	-15721654	NM_079371|NP_524095	Dm.2546	39717	FBgn0010105	1.67754
1625344_at	fu12	CG17608 gene product from transcript CG17608-RA	2L	-8449690	-8451090	NM_001169441|NM_135387|NM_164823|NP_001162912|NP_609231|NP_723398	Dm.356	34176	FBgn0026718	1.67233
1640829_at	CG12075	CG12075 gene product from transcript CG12075-RA	X	8758145	8766166	NM_132278|NM_206663|NP_572506|NP_996386	Dm.2094	31815	FBgn0030065	1.66996
1625227_at	CG30456	CG30456 gene product from transcript CG30456-RB	2R	12990371	12995047	NM_001144215|NM_137344|NP_001137687|NP_611188	Dm.4369	36929	FBgn0050456	1.66331
1627658_s_at	CG4995	CG4995 gene product from transcript CG4995-RA	2L	10322475	10324992	NM_135536|NM_164914|NM_164915|NP_609380|NP_723564|NP_723565	Dm.7586	34390	FBgn0032219	1.6574
1641504_s_at	wdp	windpipe	2R	-18185717	-18197455	NM_137817|NM_166524|NM_166525|NM_166526|NP_611661|NP_726187|NP_726188|NP_726189	Dm.7396	37548	FBgn0034718	1.65546
1631120_at	mbl	muscleblind	2R	13153057	13263374	NM_001144216|NM_001144217|NM_001169702|NM_176210|NM_176211|NM_176212|NM_176213|NP_001137688|NP_001137689|NP_001163173|NP_788390|NP_788391|NP_788392|NP_788393	Dm.2992	36945	FBgn0053197	1.65163
1628625_at	CG12926	CG12926 gene product from transcript CG12926-RA	2R	-5495632	-5497792	NM_136666|NP_610510	Dm.5479	35996	FBgn0033437	1.65129
1626684_at	CG7607	CG7607 gene product from transcript CG7607-RA	3L	11192717	11193687	NM_140192|NP_648449		39263	FBgn0036145	1.63786
1638299_at	CG42348	CG42348 gene product from transcript CG42348-RA	3L	-20142713	-20157270	NM_001144512|NM_001144513|NM_001144514|NM_140925|NP_001137984|NP_001137985|NP_001137986|NP_649182	Dm.12869	40205	FBgn0259679	1.62904
1641575_at	Cad87A	CG6977 gene product from transcript CG6977-RA	3R	-7719233	-7727915	NM_169440|NP_731649		41441	FBgn0037963	1.62165
1635336_at	comm2	CG7554 gene product from transcript CG7554-RA	3L	-15690691	-15692949	NM_140544|NP_648801	Dm.31201	39716	FBgn0041160	1.61738
1630258_at	GstD2	Glutathione S transferase D2	3R	8197692	8198426	NM_080173|NP_524912		48335	FBgn0010038	1.60841
1638558_a_at	Snap25	Synapse protein 25	3L	24067328	24292305	NM_001043176|NM_001043177|NP_001036641|NP_001036642	Dm.33412	3355084	FBgn0011288	1.60812
1623299_at	Mmp2	Matrix metalloproteinase 2	2R	-5498643	-5571356	NM_206066|NP_995788	Dm.11246	35997	FBgn0033438	1.60638
1637095_at	CG15818	CG15818 gene product from transcript CG15818-RA	2L	7410933	7412184	NM_135272|NP_609116	Dm.12195	34019	FBgn0031910	1.60105
1635447_at	veil	CG4827 gene product from transcript CG4827-RA	2R	13366628	13369633	NM_137373|NP_611217	Dm.1989	36968	FBgn0034225	1.59928
1632757_a_at	CG11760	CG11760 gene product from transcript CG11760-RB	3R	4544919	4545867	NM_141562|NP_649819		41036	FBgn0037615	1.59406
1633451_at										1.59003
1623555_at	CG10131	CG10131 gene product from transcript CG10131-RA	2R	10517417	10518526	NM_137130|NP_610974	Dm.625	36624	FBgn0033949	1.57731
1630007_s_at	Plc21C	Phospholipase C at 21C	2L	305940	346549	NM_057503|NM_057504|NM_205882|NM_205883|NM_205884|NP_476851|NP_476852|NP_995604|NP_995605|NP_995606	Dm.4674	33204	FBgn0004611	1.57572
1633956_s_at	CG7995	CG7995 gene product from transcript CG7995-RC	3L	1738571	1745430	NM_139398|NM_167912|NM_167913|NM_167914|NM_167915|NP_647655|NP_728664|NP_728665|NP_728666|NP_728667	Dm.818	38221	FBgn0035266	1.57571
1624405_a_at	CG7059	CG7059 gene product from transcript CG7059-RA	3R	18215501	18218073	NM_142777|NM_170008|NM_176536|NP_651034|NP_732730|NP_788713	Dm.5583	42626	FBgn0038957	1.57547
1624004_s_at	rols	rolling pebbles	3L	-12001324	-12048650	NM_140285|NM_168487|NM_168488|NM_168489|NM_168490|NP_648542|NP_729778|NP_729779|NP_729780|NP_729781	Dm.3499	39368	FBgn0041096	1.5704
1623425_at	Buffy	CG8238 gene product from transcript CG8238-RA	2R	7566977	7576264	NM_078978|NP_523702	Dm.3310	36251	FBgn0040491	1.56452
1623984_s_at	Mical	Molecule interacting with CasL	3R	-5844539	-5847197	NM_001144560|NM_176443|NM_176444|NM_176445|NM_176446|NM_176447|NM_176448|NM_176449|NM_176450|NP_001138032|NP_788620|NP_788621|NP_788622|NP_788623|NP_788624|NP_788625|NP_788626|NP_788627	Dm.33543	41225	FBgn0053208	1.56089
1639147_s_at	CG30438	CG30438 gene product from transcript CG30438-RA	2R	1384183	1437058	NM_165435|NM_165436|NM_165437|NM_165438|NP_724416|NP_724417|NP_724418|NP_724419	Dm.20879	246614	FBgn0050438	1.56061
1634958_at	CG9455	CG9455 gene product from transcript CG9455-RA	2R	2769169	2770912	NM_136401|NP_610245		35600	FBgn0033113	1.55902
1624109_s_at	CG31522	CG31522 gene product from transcript CG31522-RB	3R	-272958	-276540	NM_169001|NM_169002|NM_169003|NM_169004|NP_730841|NP_730842|NP_730843|NP_730844	Dm.20885	40567	FBgn0051522	1.53657
1638063_at	CG34417	CG34417 gene product from transcript CG34417-RD	X	6434803	6483212	NM_001103422|NM_001103423|NM_001103425|NM_001103426|NM_001169208|NM_001169209|NP_001096892|NP_001096893|NP_001096895|NP_001096896|NP_001162679|NP_001162680	Dm.20382	31591	FBgn0085446	1.53618
1627662_at	Ugt35a	UDP-glycosyltransferase 35a	3R	-6996520	-6998386	NM_079590|NP_524314	Dm.2446	41334	FBgn0026315	1.53479
1625035_at	insc	inscuteable	2R	-16708770	-16723569	NM_057676|NP_477024	Dm.3878	37355	FBgn0011674	1.5282
1636333_a_at	mthl2	methuselah-like 2	3L	5597887	5600290	NM_176284|NP_788462	Dm.12868	38636	FBgn0035623	1.52609
1636974_at	dlp	dally-like	3L	14625719	14664716	NM_079347|NM_206353|NP_524071|NP_996075	Dm.2840	39596	FBgn0041604	1.51583
1630223_at	skl	sickle	3L	-18431655	-18433037	NM_079415|NP_524139	Dm.20106	40016	FBgn0036786	1.50524
1626990_s_at	Mipp1	Multiple inositol polyphosphate phosphatase 1	3L	-16556726	-16565497	NM_079385|NM_168672|NP_524109|NP_730177	Dm.2760	39841	FBgn0026061	1.49668
1625574_at	Nos	Nitric oxide synthase	2L	-10804268	-10832394	NM_001032067|NM_001032068|NM_001032069|NM_001032070|NM_001032071|NM_001032072|NM_001032073|NM_001032074|NM_001032075|NM_078817|NP_001027238|NP_001027239|NP_001027240|NP_001027241|NP_001027242|NP_001027243|NP_001027244|NP_001027245|NP_001027246|NP_523541	Dm.2707	34495	FBgn0011676	1.4957
1633439_at	Galpha73B	G protein alpha 73B	3L	-16655656	-16661014	NM_079394|NP_524118	Dm.2534	39861	FBgn0010223	1.47829
1636244_s_at	CG5191	CG5191 gene product from transcript CG5191-RA	3R	16386581	16398636	NM_142636|NM_169902|NM_169903|NM_169904|NM_169905|NP_650893|NP_732523|NP_732524|NP_732525|NP_732526	Dm.11276	42431	FBgn0038803	1.47697
1627315_s_at										1.46954
1626061_at	CG34123	CG34123 gene product from transcript CG34123-RG	2R	-11154089	-11173975	NM_001043083|NM_001043084|NM_001043085|NM_001103850|NM_001144200|NM_001144201|NP_001036548|NP_001036549|NP_001036550|NP_001097320|NP_001137672|NP_001137673	Dm.2244	36694	FBgn0083959	1.46925
1631059_at	Pkc98E	Protein C kinase 98E	3R	24864895	24872756	NM_001170296|NM_079821|NP_001163767|NP_524545	Dm.4053	43428	FBgn0003093	1.46785
1628543_a_at	Fas3	Fasciclin 3	2L	18320100	18392575	NM_001103703|NM_001103704|NM_001169534|NM_165249|NM_165250|NP_001097173|NP_001097174|NP_001163005|NP_724106|NP_724107	Dm.6733	35097	FBgn0000636	1.45894
1635248_at										1.44796
1639613_at	shg	shotgun	2R	-16938106	-16944664	NM_057374|NP_476722	Dm.4731	37386	FBgn0003391	1.4385
1640032_a_at										1.43838
1628927_at	yellow-b	CG17914 gene product from transcript CG17914-RA	2L	16754335	16758283	NM_078862|NP_523586	Dm.2635	35005	FBgn0032601	1.42725
1632295_s_at										1.42699
1626554_at	CG16777	CG16777 gene product from transcript CG16777-RA	3R	5266645	5267401	NM_141636|NP_649893	Dm.34081	41130	FBgn0037694	1.4224
1636454_at	CG7956	CG7956 gene product from transcript CG7956-RA	3R	17346662	17353419	NM_001014644|NM_001043275|NM_001170204|NM_001170205|NM_142715|NP_001014644|NP_001036740|NP_001163675|NP_001163676|NP_650972	Dm.13972	42545	FBgn0038890	1.42118
1633654_s_at	IP3K2	Inositol 1,4,5-triphosphate kinase 2	X	13212684	13223350	NM_001103499|NM_132647|NM_167358|NP_001096969|NP_572875|NP_727688	Dm.6619	32285	FBgn0085388	1.41748
1638060_at	CG10077	CG10077 gene product from transcript CG10077-RA	3L	-6944903	-6949004	NM_139805|NM_168182|NP_648062|NP_729194	Dm.7301	38756	FBgn0035720	1.41738
1628613_a_at										1.41438
1629484_s_at	chinmo	Chronologically inappropriate morphogenesis	2L	1651259	1698632	NM_134766|NM_164428|NM_164429|NM_164430|NP_608610|NP_722717|NP_722718|NP_722719	Dm.3973	33343	FBgn0086758	1.41383
1638110_at	CG40467	CG40467 gene product from transcript CG40467-RB	3LHet	-722417	-789756	NM_001015227|NP_001015227		3354976	FBgn0069977	1.41267
1631534_at	sfl	sulfateless	3L	6488779	6542333	NM_001169883|NM_079222|NP_001163354|NP_523946	Dm.4995	38736	FBgn0020251	1.40604
1627167_a_at	CG40485	CG40485 gene product from transcript CG40485-RB	X	-22363479	-22364196	NM_001042848|NM_001042849|NP_001036313|NP_001036314	Dm.23612	3355165	FBgn0069973	1.40598
1631308_at	CG10737	CG10737 gene product from transcript CG10737-RE	2R	15051651	15065728	NM_001014538|NM_001144238|NM_001144239|NM_001144240|NM_001144241|NM_001144242|NM_001144243|NM_001144244|NM_001144245|NM_137554|NM_166333|NM_166334|NP_001014538|NP_001137710|NP_001137711|NP_001137712|NP_001137713|NP_001137714|NP_001137715|NP_001137716|NP_001137717|NP_611398|NP_725861|NP_725862	Dm.14706	37202	FBgn0034420	1.4038
1640629_s_at	CG1516	CG1516 gene product from transcript CG1516-RI	2R	-5738207	-5743915	NM_001169632|NM_136683|NM_165705|NM_165706|NM_165707|NM_165708|NM_165709|NM_165710|NM_165711|NM_165712|NP_001163103|NP_610527|NP_724837|NP_724838|NP_724839|NP_724840|NP_724841|NP_724842|NP_724843|NP_724844	Dm.6995	36020	FBgn0027580	1.40105
1625672_s_at										1.39839
1629325_at										1.39609
1627761_at	fat2	CG7749 gene product from transcript CG7749-RB	3L	20001934	20017707	NM_001031967|NM_140914|NP_001027138|NP_649171	Dm.3778	40191	FBgn0036930	1.39432
1635684_a_at	unc-13	CG2999 gene product from transcript CG2999-RA	4	-891553	-914179	NM_143692|NM_166793|NM_166794|NP_651949|NP_726614|NP_726615	Dm.3358	43841	FBgn0025726	1.39316
1630361_at	nkd	naked cuticle	3L	-18996832	-19038431	NM_080049|NP_524788	Dm.1816	44843	FBgn0002945	1.39064
1633446_s_at	CG6981	CG6981 gene product from transcript CG6981-RB	3L	20181598	20182879	NM_140927|NM_168831|NP_649184|NP_730487	Dm.4400	40207	FBgn0036945	1.38972
1641359_at	Ser7	CG2045 gene product from transcript CG2045-RA	X	9759250	9761103	NM_132354|NP_572582	Dm.4590	31917	FBgn0019929	1.3894
1640472_at										1.37809
1626694_at	CG1674	CG1674 gene product from transcript CG1674-RB	4	251355	266529	NM_001169350|NM_001169351|NM_001169352|NM_143656|NM_166746|NM_166747|NM_205866|NP_001162821|NP_001162822|NP_001162823|NP_651913|NP_726553|NP_726554|NP_995588	Dm.14898	43780	FBgn0039897	1.37664
1624752_at	Prestin	CG5485 gene product from transcript CG5485-RA	3L	-17892368	-17894853	NM_140767|NP_649024	Dm.24017	39996	FBgn0036770	1.37567
1639710_at										1.37422
1631552_at	pyr	pyramus	2R	7599766	7613850	NM_001103805|NP_001097275	Dm.23707	36255	FBgn0033649	1.36651
1639961_at	CG12370	CG12370 gene product from transcript CG12370-RB	2R	8361948	8375491	NM_136945|NM_165907|NP_610789|NP_725175	Dm.26917	36368	FBgn0033744	1.36429
1638200_at	pcx	pecanex	X	2119743	2132089	NM_080306|NP_525045	Dm.12469	31204	FBgn0003048	1.35712
1632200_s_at	Edem1	CG3810 gene product from transcript CG3810-RC	X	-1798353	-1802154	NM_130603|NM_166914|NM_166915|NP_569959|NP_726777|NP_726778	Dm.11711	31154	FBgn0023511	1.34799
1641119_at	upd3	unpaired 3	X	18171265	18178631	NM_001103544|NP_001097014	Dm.26662	3346149	FBgn0053542	1.34483
1631497_at	Tsp42Eo	Tetraspanin 42Eo	2R	2942217	2944087	NM_078917|NP_523641	Dm.14449	35625	FBgn0033136	1.34245
1631231_at	fz	frizzled	3L	14267446	14361748	NM_080073|NM_168587|NP_524812|NP_729970	Dm.1456	45307	FBgn0001085	1.33046
1637987_at										1.32711
1629849_at										1.32573
1638595_at										1.32295
1640200_at										1.32178
1636177_at	CG32394	CG32394 gene product from transcript CG32394-RA	3L	-6723259	-6732746	NM_168179|NP_729188	Dm.4007	326213	FBgn0052394	1.31909
1630169_a_at	Sap47	Synapse-associated protein 47kD	3R	11760821	11787846	NM_079647|NM_169684|NM_169685|NM_169686|NM_169687|NM_169688|NM_169689|NM_169690|NP_524371|NP_732088|NP_732089|NP_732090|NP_732091|NP_732092|NP_732093|NP_732094	Dm.4457	41938	FBgn0013334	1.31189
1637422_at	CG3246	CG3246 gene product from transcript CG3246-RA	2L	-3460314	-3461975	NM_134937|NP_608781	Dm.5431	33564	FBgn0031538	1.31106
1631451_at	CG32181	CG32181 gene product from transcript CG32181-RB	3L	17752796	17756004	NM_168747|NP_730300	Dm.13885	317897	FBgn0052181	1.30897
1633115_a_at	C3G	CG42328 gene product from transcript CG42328-RC	X	-6675448	-6689611	NM_001144694|NM_001144695|NM_001144696|NM_001144697|NM_132122|NM_176694|NP_001138166|NP_001138167|NP_001138168|NP_001138169|NP_572350|NP_788867		31618	FBgn0259228	1.30897
1641327_at	CG9416	CG9416 gene product from transcript CG9416-RA	2R	-15254745	-15260747	NM_137571|NP_611415	Dm.13562	37223	FBgn0034438	1.30601
1625988_a_at										1.30506
1624975_at	CG17028	CG17028 gene product from transcript CG17028-RA	3L	15971642	15972838	NM_140565|NP_648822	Dm.29686	39741	FBgn0036552	1.30436
1633087_at	Octbeta2R	CG33976 gene product from transcript CG33976-RA	3R	-8378367	-8386839	NM_001038960|NM_001170125|NP_001034049|NP_001163596	Dm.29778	41549	FBgn0038063	1.30202
1640204_at	CG31619	CG31619 gene product from transcript CG31619-RC	2L	21684535	21729051	NM_001042909|NM_001169569|NM_165396|NM_165397|NP_001036374|NP_001163040|NP_724359|NP_724360	Dm.6934	35424	FBgn0051619	1.30138
1630113_at	CG10660	CG10660 gene product from transcript CG10660-RA	3L	-12479765	-12483188	NM_140321|NP_648578	Dm.15351	39422	FBgn0036288	1.29873
1627101_at	scyl	scylla	3L	11245408	11248621	NM_140199|NM_206321|NP_648456|NP_996043	Dm.6574	39270	FBgn0041094	1.29736
1625594_s_at	Pka-R2	cAMP-dependent protein kinase R2	2R	-5884466	-5911839	NM_001103781|NM_001103782|NM_078947|NM_165723|NM_176117|NP_001097251|NP_001097252|NP_523671|NP_724860|NP_788297	Dm.2017	36041	FBgn0022382	1.29508
1632067_at	Ect4	CG34373 gene product from transcript CG34373-RD	3L	8067546	8101938	NM_001043129|NM_001104071|NM_001104074|NM_001104075|NM_168254|NP_001036594|NP_001097541|NP_001097544|NP_001097545|NP_729327	Dm.5517	38895	FBgn0085402	1.29494
1629385_s_at	Pmi	CG33718 gene product from transcript CG33718-RC	3L	5773144	5777785	NM_001031938|NM_001031939|NP_001027109|NP_001027110	Dm.21293	3772100	FBgn0044419	1.29211
1628964_at	CG4804	CG4804 gene product from transcript CG4804-RA	2L	10060896	10063837	NM_135497|NP_609341	Dm.18172	34339	FBgn0032178	1.28638
1623386_s_at	CG14438	CG14438 gene product from transcript CG14438-RA	X	6650354	6664330	NM_132120|NM_167090|NP_572348|NP_727123	Dm.8114	31615	FBgn0029899	1.28555
1633553_s_at	SP1173	CG10121 gene product from transcript CG10121-RC	3L	-6682424	-6685750	NM_139796|NM_168176|NM_168177|NM_168178|NP_648053|NP_729183|NP_729184|NP_729185	Dm.3293	38744	FBgn0035710	1.28547
1634291_at	CG11814	CG11814 gene product from transcript CG11814-RA	3L	-1950578	-1958783	NM_139424|NP_647681	Dm.15859	38259	FBgn0035296	1.28478
1636221_a_at	tkv	thickveins	2L	-5218997	-5237358	NM_175975|NM_175976|NM_175977|NM_175978|NP_787989|NP_787990|NP_787991|NP_787992	Dm.7011	33753	FBgn0003716	1.28335
1630471_at	CG4301	CG4301 gene product from transcript CG4301-RA	X	16303110	16308431	NM_132897|NP_573125	Dm.13287	32610	FBgn0030747	1.28311
1631359_s_at	Vha100-2	CG18617 gene product from transcript CG18617-RB	3R	-14216038	-14222662	NM_142465|NM_169810|NP_650722|NP_732337	Dm.3191	42216	FBgn0028670	1.28176
1625992_s_at	CG34413	CG34413 gene product from transcript CG34413-RJ	2R	20769074	20775891	NM_001103979|NM_001169826|NM_138131|NM_166693|NM_166694|NP_001097449|NP_001163297|NP_611975|NP_726492|NP_726493	Dm.7939	37979	FBgn0085442	1.28051
1637707_at	CG4009	CG4009 gene product from transcript CG4009-RA	3R	-12859682	-12861740	NM_142331|NP_650588	Dm.27320	42054	FBgn0038469	1.27087
1640720_a_at	CG14872	CG14872 gene product from transcript CG14872-RB	3R	-11333780	-11334560	NM_142217|NM_169663|NP_650474|NP_732043	Dm.16842	41893	FBgn0038346	1.26782
1637627_at	Ptp4E	Protein tyrosine phosphatase 4E	X	4833164	4849458	NM_001169198|NM_001169199|NM_001169200|NM_001169201|NM_080337|NM_167024|NP_001162669|NP_001162670|NP_001162671|NP_001162672|NP_525076|NP_726967	Dm.1678	31425	FBgn0004368	1.26767
1629886_s_at	for	foraging	2L	-3622073	-3632103	NM_001014464|NM_001169387|NM_058139|NM_058140|NM_058141|NM_058142|NM_134319|NM_205904|NM_205905|NM_205906|NM_205907|NP_001014464|NP_001162858|NP_477487|NP_477488|NP_477489|NP_477490|NP_599146|NP_995626|NP_995627|NP_995628|NP_995629	Dm.6584	44817	FBgn0000721	1.26293
1639934_at	CG31272	CG31272 gene product from transcript CG31272-RA	3R	-6582017	-6585113	NM_141756|NP_650013	Dm.21371	326130	FBgn0051272	1.26213
1629145_at	HERC2	CG11734 gene product from transcript CG11734-RC	X	20265504	20283274	NM_134544|NP_608388		33035	FBgn0031107	1.25704
1632303_a_at	Trc8	CG2304 gene product from transcript CG2304-RB	3R	-25324841	-25327322	NM_170413|NM_170414|NM_206580|NM_206581|NP_733292|NP_733293|NP_996303|NP_996304	Dm.7902	43476	FBgn0039668	1.25535
1635376_at	CG9086	CG9086 gene product from transcript CG9086-RA	X	-16850979	-16862682	NM_132956|NP_573184	Dm.7014	32687	FBgn0030809	1.25272
1631573_a_at	wun	wunen	2R	-5288051	-5296981	NM_057845|NM_165674|NP_477193|NP_724787	Dm.3348	35966	FBgn0016078	1.24588
1635423_s_at	Hsc70-3	Heat shock protein cognate 3	X	-11695728	-11699393	NM_078577|NM_167306|NM_167307|NM_167308|NP_511132|NP_727563|NP_727564|NP_727565	Dm.2924	32133	FBgn0001218	1.24544
1628190_at										1.24335
1640262_at	CG34123	CG34123 gene product from transcript CG34123-RG	2R	-11154089	-11173975	NM_001043083|NM_001043084|NM_001043085|NM_001103850|NM_001144200|NM_001144201|NP_001036548|NP_001036549|NP_001036550|NP_001097320|NP_001137672|NP_001137673	Dm.2244	36694	FBgn0083959	1.24218
1630957_s_at	slif	slimfast	3L	22874145	22886929	NM_141171|NM_168977|NM_168978|NP_649428|NP_730764|NP_730765	Dm.11707	40510	FBgn0037203	1.24178
1632839_a_at	CG8312	CG8312 gene product from transcript CG8312-RA	3R	5417032	5450798	NM_141661|NM_176438|NP_649918|NP_788615	Dm.11523	41163	FBgn0037720	1.24107
1638611_at										1.24087
1629815_at	CG33679	CG33679 gene product from transcript CG33679-RA	2L	15058302	15059120	NM_001032102|NP_001027273		3772494	FBgn0053679	1.24065
1640113_at	CG14183	CG14183 gene product from transcript CG14183-RA	3L	-20017785	-20020935	NM_140915|NP_649172	Dm.1009	40192	FBgn0036931	1.23964
1641672_at										1.23947
1622996_at	RN-tre	tre oncogene-related protein	2R	-9875051	-9878191	NM_079012|NM_144124|NM_166028|NP_523736|NP_652381|NP_725351	Dm.614	36554	FBgn0020620	1.23713
1635930_at	btn	buttonless	3R	-18411870	-18412347	NM_170026|NP_732768		42664	FBgn0014949	1.23676
1635362_at	CG13654	CG13654 gene product from transcript CG13654-RA	3R	21025539	21039371	NM_143093|NP_651350	Dm.24091	43028	FBgn0039290	1.23615
1631596_at	CG1332	CG1332 gene product from transcript CG1332-RA	3L	4216635	4224004	NM_139619|NP_647876	Dm.13593	38512	FBgn0035514	1.2342
1627122_at	CG32767	CG32767 gene product from transcript CG32767-RD	X	-4970500	-4976797	NM_001169203|NM_001169204|NM_131975|NM_206628|NP_001162674|NP_001162675|NP_572203|NP_996351		31430	FBgn0052767	1.23396
1629271_at	CG10444	CG10444 gene product from transcript CG10444-RA	2R	-16159155	-16162030	NM_137621|NP_611465	Dm.11252	37294	FBgn0034494	1.22995
1639157_at	CG6765	CG6765 gene product from transcript CG6765-RA	3L	8505865	8511708	NM_139976|NP_648233	Dm.18879	38971	FBgn0035903	1.22423
1640488_a_at										1.22353
1631441_s_at	CG7447	CG7447 gene product from transcript CG7447-RA	3L	4384454	4403186	NM_139641|NM_176283|NP_647898|NP_788461	Dm.3681	38540	FBgn0035539	1.2175
1639391_at	CG17109	CG17109 gene product from transcript CG17109-RA	3R	18921412	18922902	NM_142865|NP_651122		42730	FBgn0039051	1.21445
1626461_at										1.2135
1630763_at	CG6845	CG6845 gene product from transcript CG6845-RC	3L	146452	149056	NM_001144386|NM_001144387|NM_138156|NP_001137858|NP_001137859|NP_612000	Dm.791	38019	FBgn0035099	1.21158
1630067_a_at	TepII	Thiolester containing protein II	2L	-7693799	-7701585	NM_078782|NM_164761|NM_164762|NM_164763|NM_164764|NP_523506|NP_723298|NP_723299|NP_723300|NP_723301	Dm.13495	34044	FBgn0041182	1.21104
1632561_at	CG42345	CG42345 gene product from transcript CG42345-RE	2R	1301240	1342516	NM_001144134|NM_136326|NM_165431|NM_165432|NP_001137606|NP_610170|NP_724412|NP_724413	Dm.21950	35494	FBgn0259247	1.20967
1633329_at	yellow-h	CG1629 gene product from transcript CG1629-RA	4	248549	251054	NM_143655|NP_651912		43779	FBgn0039896	1.20881
1633526_at	Sox15	Sox box protein 15	2R	-10088887	-10099914	NM_079015|NP_523739	Dm.2578	36575	FBgn0005613	1.20832
1636857_at	CG15879	CG15879 gene product from transcript CG15879-RA	3L	-2167549	-2169108	NM_139437|NP_647694		38274	FBgn0035309	1.20827
1641428_at	Cyp9c1	Cytochrome P450-9c1	2R	20518597	20520452	NM_079126|NP_523850	Dm.7777	37941	FBgn0015040	1.20758
1639883_at	fz	frizzled	3L	14267446	14361748	NM_080073|NM_168587|NP_524812|NP_729970	Dm.1456	45307	FBgn0001085	1.20531
1640584_at										1.20178
1629857_at	CG10359	CG10359 gene product from transcript CG10359-RG	3L	3612193	3615244	NM_001144409|NM_001144410|NP_001137881|NP_001137882	Dm.3770	38434	FBgn0035452	1.20084
1641650_at	alpha-Est5	alpha-Esterase-5	3R	-3359950	-3362247	NM_079541|NP_524265	Dm.1087	40905	FBgn0261393	1.19984
1627436_s_at	Pdp1	PAR-domain protein 1	3L	-7807436	-7821118	NM_168233|NM_168234|NM_168235|NM_168236|NM_168237|NM_168238|NM_168239|NP_729297|NP_729298|NP_729299|NP_729300|NP_729301|NP_729302|NP_729303	Dm.1594	45588	FBgn0016694	1.1995
1625125_at	CG5599	CG5599 gene product from transcript CG5599-RA	X	14980170	14982664	NM_132772|NP_573000	Dm.165	32441	FBgn0030612	1.19894
1636374_at	CAH1	Carbonic anhydrase 1	2L	13803626	13809997	NM_078837|NP_523561	Dm.21546	34786	FBgn0027844	1.18899
1638378_at	CG13116	CG13116 gene product from transcript CG13116-RA	2L	9729939	9730945	NM_135462|NP_609306		34288	FBgn0032139	1.18526
1641620_s_at	pod1	CG4532 gene product from transcript CG4532-RA	X	6697719	6707554	NM_001103427|NM_132124|NM_167091|NM_167092|NM_167093|NM_167094|NP_001096897|NP_572352|NP_727125|NP_727126|NP_727127|NP_727128	Dm.6234	31620	FBgn0029903	1.1832
1632298_s_at										1.18256
1639017_at										1.18181
1626645_at	CG8596	CG8596 gene product from transcript CG8596-RA	3L	-7334982	-7338281	NM_139850|NP_648107	Dm.872	38813	FBgn0035767	1.1809
1633998_s_at										1.17964
1632160_s_at	CG15279	CG15279 gene product from transcript CG15279-RB	2L	-14844992	-14849160	NM_001014484|NM_135882|NM_165093|NP_001014484|NP_609726|NP_723885	Dm.435	34863	FBgn0028886	1.1777
1637619_s_at	Dscam	Down syndrome cell adhesion molecule	2R	-3207058	-3269374	NM_001043011|NM_001043012|NM_001043013|NM_001043014|NM_001043015|NM_001043016|NM_001043017|NM_001043018|NM_001043019|NM_001043020|NM_001043021|NM_001043022|NM_001043023|NM_001043024|NM_001043025|NM_001043026|NM_001043027|NM_001043028|NM_001043029|NM_001043030|NM_001043031|NM_001043032|NM_001043033|NM_001043034|NM_001043035|NM_001043036|NM_001043037|NM_001043038|NM_001043039|NM_001043040|NM_001043…	Dm.2832	35652	FBgn0033159	1.17461
1640750_at	CG4841	CG4841 gene product from transcript CG4841-RA	2L	16910677	16917052	NM_135980|NP_609824	Dm.12156	35030	FBgn0032622	1.17227
1641422_at	htt	huntingtin	3R	24521963	24560073	NM_143372|NP_651629	Dm.1357	43392	FBgn0027655	1.1707
1627276_a_at										1.16788
1635340_at	tud	tudor	2R	17070936	17079903	NM_057425|NP_476773	Dm.3354	37417	FBgn0003891	1.16556
1628465_a_at	CG34417	CG34417 gene product from transcript CG34417-RD	X	6434803	6483212	NM_001103422|NM_001103423|NM_001103425|NM_001103426|NM_001169208|NM_001169209|NP_001096892|NP_001096893|NP_001096895|NP_001096896|NP_001162679|NP_001162680	Dm.20382	31591	FBgn0085446	1.16475
1632570_at	CG2052	CG2052 gene product from transcript CG2052-RA	4	-396260	-414016	NM_166758|NM_205874|NP_726568|NP_995596	Dm.1399	43789	FBgn0039905	1.16158
1628856_at										1.15802
1635522_a_at	santa-maria	scavenger receptor acting in neural tissue and majority of rhodopsin is absent	2L	-7445353	-7447567	NM_135277|NM_164752|NP_609121|NP_723277	Dm.4555	34024	FBgn0025697	1.15765
1624060_at	bab2	CG9102 gene product from transcript CG9102-RA	3L	-1140448	-1177274	NM_079155|NP_523879	Dm.3003	44254	FBgn0025525	1.15647
1637206_at	CG8405	CG8405 gene product from transcript CG8405-RA	2R	11935176	11946972	NM_166137|NP_725521	Dm.643	36772	FBgn0034071	1.15634
1632207_a_at	p130CAS	CG1212 gene product from transcript CG1212-RA	3L	152883	174524	NM_001103986|NM_001144388|NM_001144389|NM_001169831|NM_138158|NM_167797|NP_001097456|NP_001137860|NP_001137861|NP_001163302|NP_612002|NP_728478	Dm.792	38021	FBgn0035101	1.15577
1627055_at										1.15452
1638708_s_at	gpp	grappa	3R	2232597	2271720	NM_141398|NM_169142|NP_649655|NP_731083	Dm.20383	40793	FBgn0014963	1.15258
1639564_a_at	CG7768	CG7768 gene product from transcript CG7768-RB	3L	14211008	14212390	NM_140440|NM_168584|NP_648697|NP_729966	Dm.956	39573	FBgn0036415	1.15227
1631741_a_at	Ptp4E	Protein tyrosine phosphatase 4E	X	4833164	4849458	NM_001169198|NM_001169199|NM_001169200|NM_001169201|NM_080337|NM_167024|NP_001162669|NP_001162670|NP_001162671|NP_001162672|NP_525076|NP_726967	Dm.1678	31425	FBgn0004368	1.15086
1624272_at	CHKov1	CG10618 gene product from transcript CG10618-RB	3R	-21149071	-21151189	NM_001104446|NM_001104447|NM_001104448|NM_001104449|NM_143129|NP_001097916|NP_001097917|NP_001097918|NP_001097919|NP_651386	Dm.1483	43067	FBgn0045761	1.15073
1635616_a_at	CG2118	CG2118 gene product from transcript CG2118-RB	3R	-27616667	-27619450	NM_143639|NM_170577|NP_651896|NP_733456	Dm.10434	43750	FBgn0039877	1.14977
1631142_a_at	Caps	Calcium activated protein for secretion	4	1235703	1275487	NM_001031858|NM_001031859|NM_001031860|NP_001027029|NP_001027030|NP_001027031	Dm.6976	49968	FBgn0053653	1.14929
1639269_a_at	Pdh	Photoreceptor dehydrogenase	3L	-16346328	-16347368	NM_001144487|NM_001144488|NM_079381|NM_168659|NP_001137959|NP_001137960|NP_524105|NP_730153	Dm.6732	39812	FBgn0011693	1.14875
1627930_s_at	CG32280	CG32280 gene product from transcript CG32280-RA	3L	3165181	3169080	NM_167992|NM_167993|NM_167994|NP_728818|NP_728819|NP_728820	Dm.20888	317952	FBgn0052280	1.1486
1626676_at	plexB	plexin B	4	-53433	-64403	NM_079877|NP_524616	Dm.1700	43766	FBgn0025740	1.14835
1629085_at	CG14227	CG14227 gene product from transcript CG14227-RB	X	-19581823	-19582958	NM_134501|NP_608345		32978	FBgn0031058	1.14621
1631377_a_at	Adk1	Adenylate kinase-1	3L	-12193495	-12197182	NM_079314|NM_168493|NP_524038|NP_729792	Dm.20072	39396	FBgn0022709	1.14324
1637188_s_at	CG30492	CG30492 gene product from transcript CG30492-RC	2R	3510748	3539292	NM_001103740|NM_170613|NM_170614|NM_176100|NM_176101|NM_176102|NP_001097210|NP_724586|NP_724587|NP_788280|NP_788281|NP_788282	Dm.33429	35699	FBgn0050492	1.1432
1635954_at	lva	lava lamp	X	-3849577	-3858787	NM_080325|NP_525064	Dm.1688	31350	FBgn0029688	1.1404
1639643_at	CG18557	CG18557 gene product from transcript CG18557-RA	2L	-2844600	-2845711	NM_134877|NP_608721		33483	FBgn0031470	1.13881
1632285_at	PMCA	plasma membrane calcium ATPase	4	-355295	-379282	NM_001014687|NM_001014688|NM_001014689|NM_001038714|NM_166754|NM_166755|NP_001014687|NP_001014688|NP_001014689|NP_001033803|NP_726564|NP_726565		43787	FBgn0259214	1.13872
1628849_at										1.13651
1623432_s_at	plexB	plexin B	4	-53433	-64403	NM_079877|NP_524616	Dm.1700	43766	FBgn0025740	1.13389
1625997_s_at										1.13162
1625018_at										1.1315
1635713_at	CG13185	CG13185 gene product from transcript CG13185-RB	2R	-7755380	-7772951	NM_001103808|NM_001103809|NP_001097278|NP_001097279	Dm.567	36268	FBgn0033661	1.13086
1640225_at										1.12984
1630694_at	CG34394	CG34394 gene product from transcript CG34394-RD	2L	-3358639	-3369231	NM_001103598|NM_001103599|NM_001103601|NP_001097068|NP_001097069|NP_001097071		33552	FBgn0085423	1.12756
1633795_a_at	CG17124	CG17124 gene product from transcript CG17124-RB	2L	-10745114	-10756316	NM_135606|NM_164942|NP_609450|NP_723615	Dm.3960	34485	FBgn0032297	1.12754
1632385_at	tai	taiman	2L	9166801	9246386	NM_078797|NP_523521	Dm.2669	34242	FBgn0041092	1.12656
1632983_s_at	l(3)82Fd	CG32464 gene product from transcript CG32464-RR	3R	-1119684	-1105630	NM_001031977|NM_001031978|NM_001043213|NM_001043214|NM_001144534|NM_001144535|NM_001144536|NM_001144537|NM_143760|NM_169038|NM_169039|NM_169045|NM_169047|NM_170640|NM_170641|NM_170642|NM_170643|NM_170644|NM_206429|NP_001027148|NP_001027149|NP_001036678|NP_001036679|NP_001138006|NP_001138007|NP_001138008|NP_001138009|NP_652017|NP_730909|NP_730910|NP_730911|NP_730912|NP_730913|NP_730914|NP_730915|N…	Dm.34339	45467	FBgn0013576	1.12018
1623960_s_at										1.11985
1641653_at	WASp	CG1520 gene product from transcript CG1520-RA	3R	-24650227	-24653105	NM_143380|NM_170378|NM_176578|NP_651637|NP_733257|NP_788755	Dm.6373	43402	FBgn0024273	1.11857
1625581_at	CG10011	CG10011 gene product from transcript CG10011-RA	3R	-24433653	-24460785	NM_143367|NP_651624	Dm.1356	43387	FBgn0039590	1.11843
1625756_at	CG6656	CG6656 gene product from transcript CG6656-RA	3R	17701014	17703510	NM_001144625|NM_142734|NP_001138097|NP_650991	Dm.1272	42576	FBgn0038912	1.11807
1631884_at										1.1173
1630814_s_at	CG10353	CG10353 gene product from transcript CG10353-RC	X	-11771771	-11781192	NM_132534|NM_167312|NP_572762|NP_727578	Dm.13444	32148	FBgn0030349	1.1172
1633447_at	Mctp	Multiple C2 domain and transmembrane region protein	2R	14649486	14662174	NM_001043095|NM_137528|NP_001036560|NP_611372	Dm.6090	37165	FBgn0034389	1.1167
1632475_at	msn	misshapen	3L	-2555774	-2586540	NM_079940|NM_206249|NM_206250|NM_206251|NM_206252|NP_524679|NP_995971|NP_995972|NP_995973|NP_995974	Dm.1870	44030	FBgn0010909	1.1156
1635580_at	Cbl	CG7037 gene product from transcript CG7037-RB	3L	8418044	8424304	NM_139967|NM_168276|NP_648224|NP_729382	Dm.2332	38961	FBgn0020224	1.11491
1624215_s_at	DIP1	DISCO Interacting Protein 1	X	-21496176	-21501150	NM_001169343|NM_001169344|NM_001169345|NM_001169346|NM_001169347|NM_079929|NM_167772|NM_167773|NM_167774|NP_001162814|NP_001162815|NP_001162816|NP_001162817|NP_001162818|NP_524668|NP_728449|NP_728450|NP_728451	Dm.6476	43981	FBgn0024807	1.11485
1625321_a_at										1.11375
1628548_at	Apc	APC-like	3R	-24658021	-24670372	NM_057804|NP_477152	Dm.4863	44642	FBgn0015589	1.11365
1628005_at	chinmo	Chronologically inappropriate morphogenesis	2L	1651259	1698632	NM_134766|NM_164428|NM_164429|NM_164430|NP_608610|NP_722717|NP_722718|NP_722719	Dm.3973	33343	FBgn0086758	1.11343
1623761_at	CG15347	CG15347 gene product from transcript CG15347-RA	X	-8352516	-8354927	NM_132251|NP_572479	Dm.5364	31779	FBgn0030040	1.11195
1627533_at										1.11182
1626547_at										1.11131
1640945_at	lola	longitudinals lacking	2R	-6419252	-6421862	NM_001032229|NM_080027|NM_170617|NM_170618|NM_170619|NM_170620|NM_170621|NM_170622|NM_170623|NM_176128|NM_176129|NM_176130|NM_176131|NM_176132|NM_176133|NM_176134|NM_176135|NM_176136|NM_176137|NM_176138|NM_176139|NM_176140|NM_206082|NM_206083|NM_206084|NM_206085|NP_001027400|NP_524766|NP_724945|NP_724946|NP_724949|NP_724950|NP_724951|NP_724952|NP_724953|NP_788308|NP_788309|NP_788310|NP_788311|NP_…	Dm.11710	44548	FBgn0005630	1.10894
1623772_a_at	mthl10	methuselah-like 10	3L	-334657	-336682	NM_138186|NM_176268|NP_612030|NP_788446	Dm.24676	38057	FBgn0035132	1.10743
1626401_at	Cyp6a2	Cytochrome P450-6a2	2R	-2667220	-2668960	NM_078904|NP_523628	Dm.33529	35587	FBgn0000473	1.10621
1634818_s_at	PMCA	plasma membrane calcium ATPase	4	-355295	-379282	NM_001014687|NM_001014688|NM_001014689|NM_001038714|NM_166754|NM_166755|NP_001014687|NP_001014688|NP_001014689|NP_001033803|NP_726564|NP_726565		43787	FBgn0259214	1.1054
1630124_at	CG5514	CG5514 gene product from transcript CG5514-RA	3R	23763966	23768500	NM_001170280|NM_143342|NM_170361|NP_001163751|NP_651599|NP_733240	Dm.11925	43352	FBgn0039560	1.10527
1626496_at	CG10348	CG10348 gene product from transcript CG10348-RB	2L	-18714614	-18716648	NM_136060|NP_609904		35132	FBgn0032707	1.10354
1627550_a_at	Gmap	Golgi microtubule-associated protein	X	15380954	15404822	NM_176734|NM_176735|NP_788907|NP_788908	Dm.4376	32483	FBgn0027287	1.10291
1640465_at	CG17124	CG17124 gene product from transcript CG17124-RB	2L	-10745114	-10756316	NM_135606|NM_164942|NP_609450|NP_723615	Dm.3960	34485	FBgn0032297	1.10071
1628623_at	CG9904	CG9904 gene product from transcript CG9904-RA	X	2513832	2516173	NM_130656|NP_570012	Dm.8118	31245	FBgn0040336	1.10004
1627395_a_at	CG34123	CG34123 gene product from transcript CG34123-RG	2R	-11154089	-11173975	NM_001043083|NM_001043084|NM_001043085|NM_001103850|NM_001144200|NM_001144201|NP_001036548|NP_001036549|NP_001036550|NP_001097320|NP_001137672|NP_001137673	Dm.2244	36694	FBgn0083959	1.09865
1632836_at	Tango13	Transport and Golgi organization 13	X	13457856	13484605	NM_001103503|NM_167374|NP_001096973|NP_727717	Dm.17452	32312	FBgn0086674	1.09579
1638656_at	CG8646	CG8646 gene product from transcript CG8646-RB	2R	8543460	8546846	NM_136963|NP_610807	Dm.6132	36394	FBgn0033763	1.09411
1639952_at	TMS1	CG4672 gene product from transcript CG4672-RA	3L	16405854	16408488	NM_140636|NP_648893	Dm.7956	39827	FBgn0028399	1.09336
1632057_at	bchs	blue cheese	2L	5907179	5921242	NM_135124|NP_608968	Dm.12933	33819	FBgn0043362	1.09239
1624720_s_at	CG6043	CG6043 gene product from transcript CG6043-RC	2L	13261009	13284043	NM_001103686|NM_001103687|NM_001169497|NM_001169498|NM_001169499|NM_135785|NM_165034|NM_165035|NM_165037|NP_001097156|NP_001097157|NP_001162968|NP_001162969|NP_001162970|NP_609629|NP_723801|NP_723802|NP_723804		34732	FBgn0032497	1.08914
1641635_s_at	CG11537	CG11537 gene product from transcript CG11537-RD	3L	-3128831	-3134180	NM_001104019|NM_001104020|NM_139514|NM_167988|NM_167989|NP_001097489|NP_001097490|NP_647771|NP_728811|NP_728812	Dm.2032	38373	FBgn0035400	1.08814
1640001_at	Rme-8	Receptor mediated endocytosis 8	2R	-5055260	-5064685	NM_136623|NP_610467	Dm.10763	35939	FBgn0015477	1.08729
1628861_at	CG7120	CG7120 gene product from transcript CG7120-RB	3L	8392268	8395395	NM_139961|NP_648218		38954	FBgn0035888	1.08728
1634148_at	CG4842	CG4842 gene product from transcript CG4842-RA	3L	16361506	16362618	NM_140628|NP_648885	Dm.7978	39817	FBgn0036620	1.08588
1629898_s_at	CG10737	CG10737 gene product from transcript CG10737-RE	2R	15051651	15065728	NM_001014538|NM_001144238|NM_001144239|NM_001144240|NM_001144241|NM_001144242|NM_001144243|NM_001144244|NM_001144245|NM_137554|NM_166333|NM_166334|NP_001014538|NP_001137710|NP_001137711|NP_001137712|NP_001137713|NP_001137714|NP_001137715|NP_001137716|NP_001137717|NP_611398|NP_725861|NP_725862	Dm.14706	37202	FBgn0034420	1.08459
1634454_at	Bruce	CG6303 gene product from transcript CG6303-RA	3R	-6138365	-6157071	NM_141738|NP_649995	Dm.13678	41260	FBgn0037808	1.08406
1628421_at	lola	longitudinals lacking	2R	-6419252	-6421862	NM_001032229|NM_080027|NM_170617|NM_170618|NM_170619|NM_170620|NM_170621|NM_170622|NM_170623|NM_176128|NM_176129|NM_176130|NM_176131|NM_176132|NM_176133|NM_176134|NM_176135|NM_176136|NM_176137|NM_176138|NM_176139|NM_176140|NM_206082|NM_206083|NM_206084|NM_206085|NP_001027400|NP_524766|NP_724945|NP_724946|NP_724949|NP_724950|NP_724951|NP_724952|NP_724953|NP_788308|NP_788309|NP_788310|NP_788311|NP_…	Dm.11710	44548	FBgn0005630	1.08307
1629953_at	gt	giant	X	-2321139	-2322996	NM_080310|NP_525049	Dm.5740	31227	FBgn0001150	1.08183
1638119_at	PGRP-LE	Peptidoglycan recognition protein LE	X	-15695184	-15696958	NM_132850|NP_573078	Dm.3371	32534	FBgn0030695	1.08175
1632074_at	luna	CG33473 gene product from transcript CG33473-RB	2R	-6870286	-6987508	NM_206089|NP_995811	Dm.24485	2768719	FBgn0040765	1.08001
1633303_at	Cht6	CG2989 gene product from transcript CG2989-RA	X	9924144	9938633	NM_001103464|NM_132370|NP_001096934|NP_572598	Dm.17560	31935	FBgn0030171	1.07101
1632791_at	CG32479	CG32479 gene product from transcript CG32479-RA	3L	871902	893522	NM_167844|NP_728554	Dm.31128	38103	FBgn0052479	1.06953
1634904_s_at	RhoGEF2	CG9635 gene product from transcript CG9635-RE	2R	12914745	12932161	NM_057969|NM_206146|NM_206147|NP_477317|NP_995868|NP_995869		36915	FBgn0023172	1.06951
1635858_s_at	Nhe2	Na[+]/H[+] hydrogen exchanger 2	2L	21104598	21132685	NM_001144375|NM_001144376|NM_001144377|NM_001144378|NM_001144379|NM_136244|NM_165355|NP_001137847|NP_001137848|NP_001137849|NP_001137850|NP_001137851|NP_610088|NP_724311	Dm.21362	35376	FBgn0040297	1.06757
1635021_at	disp	dispatched	3R	-1675416	-1682033	NM_079995|NP_524734	Dm.1845	44274	FBgn0029088	1.0664
1637742_at										1.06443
1625568_a_at	CG15111	CG15111 gene product from transcript CG15111-RB	2R	15024881	15028543	NM_137553|NM_166328|NP_611397|NP_725856	Dm.11882	37200	FBgn0034419	1.0607
1639245_x_at	mys	myospheroid	X	7955679	7964270	NM_080054|NP_524793	Dm.1814	44885	FBgn0004657	1.06055
1625737_at	CG12133	CG12133 gene product from transcript CG12133-RA	2R	5854736	5855941	NM_136696|NP_610540	Dm.26890	36036	FBgn0033469	1.06033
1624146_at	CG5174	CG5174 gene product from transcript CG5174-RA	2R	14308914	14313726	NM_001169723|NM_137487|NM_166283|NM_166284|NM_166285|NM_166286|NM_166287|NM_166288|NP_001163194|NP_611331|NP_725788|NP_725789|NP_725790|NP_725791|NP_725792|NP_725793	Dm.7079	37117	FBgn0034345	1.05875
1626038_at										1.057
1625563_s_at	CG14253	CG14253 gene product from transcript CG14253-RB	3R	22804265	22811430	NM_143260|NM_170300|NM_170301|NM_170302|NM_170303|NP_651517|NP_733179|NP_733180|NP_733181|NP_733182	Dm.18572	43243	FBgn0039467	1.05679
1624925_at	CG14446	CG14446 gene product from transcript CG14446-RA	X	6119968	6125940	NM_132072|NP_572300	Dm.28190	31555	FBgn0029850	1.05646
1627454_a_at	cora	coracle	2R	15116569	15131256	NM_079067|NM_166336|NM_166337|NM_166338|NP_523791|NP_725864|NP_725865|NP_725866	Dm.4694	37205	FBgn0010434	1.05418
1640231_a_at	CG8908	CG8908 gene product from transcript CG8908-RB	2R	16152436	16158290	NM_137620|NM_166385|NP_611464|NP_725946	Dm.26975	37293	FBgn0034493	1.05243
1640110_at	CG11122	CG11122 gene product from transcript CG11122-RA	X	-11006427	-11017631	NM_132457|NP_572685	Dm.10786	32046	FBgn0030266	1.05204
1625262_at	CG17786	CG17786 gene product from transcript CG17786-RA	3R	-20040344	-20044438	NM_142974|NP_651231	Dm.7353	42879	FBgn0039167	1.05107
1627102_at	Pis	Phosphatidylinositol synthase	X	-15596545	-15597798	NM_132827|NM_167456|NP_573055|NP_727878	Dm.12900	32506	FBgn0030670	1.0484
1627599_at	Ptp4E	Protein tyrosine phosphatase 4E	X	4833164	4849458	NM_001169198|NM_001169199|NM_001169200|NM_001169201|NM_080337|NM_167024|NP_001162669|NP_001162670|NP_001162671|NP_001162672|NP_525076|NP_726967	Dm.1678	31425	FBgn0004368	1.04798
1623785_a_at	pbl	pebble	3L	-7889213	-7896679	NM_001104070|NM_079241|NM_168241|NM_168242|NM_168243|NP_001097540|NP_523965|NP_729306|NP_729307|NP_729308	Dm.2712	38879	FBgn0003041	1.04776
1635980_s_at	CG12991	CG12991 gene product from transcript CG12991-RA	X	17473890	17492995	NM_132995|NM_167571|NP_573223|NP_728086	Dm.13387	32734	FBgn0030847	1.04676
1640817_at	zormin	CG33484 gene product from transcript CG33484-RC	3L	-2122609	-2150089	NM_001043112|NM_001043113|NM_001043114|NM_206240|NP_001036577|NP_001036578|NP_001036579|NP_995962	Dm.15849	2769001	FBgn0052311	1.04613
1632894_at	CG12121	CG12121 gene product from transcript CG12121-RA	X	-9122819	-9126406	NM_132317|NP_572545	Dm.11480	31866	FBgn0030109	1.04591
1629641_s_at										1.04576
1632322_at	CG16953	CG16953 gene product from transcript CG16953-RB	3R	-16407491	-16411536	NM_142640|NP_650897	Dm.1262	42437	FBgn0038809	1.04571
1634461_at	DIP2	DISCO Interacting Protein 2	3L	-250228	-257950	NM_138175|NP_612019	Dm.3288	252479	FBgn0024806	1.04409
1624465_at	Ugt	UDP-glucose-glycoprotein glucosyltransferase	3L	18865846	18871352	NM_079427|NP_524151	Dm.7749	40055	FBgn0014075	1.04409
1626235_at	m	miniature	X	11648305	11663548	NM_132519|NP_572747	Dm.33088	44835	FBgn0002577	1.0436
1637843_at	Rfabg	Retinoid- and fatty acid-binding glycoprotein	4	1085537	1096830	NM_079895|NP_524634	Dm.1647	43827	FBgn0087002	1.04355
1631568_a_at	sdt	stardust	X	8072581	8133487	NM_001038746|NM_001038747|NM_001042798|NM_132235|NM_132236|NM_206652|NM_206653|NP_001033835|NP_001033836|NP_001036263|NP_572463|NP_572464|NP_996375|NP_996376	Dm.17605	44861	FBgn0243505	1.04252
1630226_at	CG31619	CG31619 gene product from transcript CG31619-RC	2L	21684535	21729051	NM_001042909|NM_001169569|NM_165396|NM_165397|NP_001036374|NP_001163040|NP_724359|NP_724360	Dm.6934	35424	FBgn0051619	1.03849
1636579_s_at	mdy	midway	2L	16816664	16826991	NM_135969|NM_165194|NM_165195|NM_206002|NP_609813|NP_724016|NP_724017|NP_995724	Dm.5403	44887	FBgn0004797	1.03624
1630981_at	CG2698	CG2698 gene product from transcript CG2698-RB	3R	3827281	3831432	NM_001144552|NM_141499|NP_001138024|NP_649756	Dm.1096	40945	FBgn0037536	1.03623
1641189_a_at	CG5794	CG5794 gene product from transcript CG5794-RB	3R	-20466033	-20475631	NM_143018|NM_170158|NM_206564|NP_651275|NP_733022|NP_996287	Dm.5555	42935	FBgn0039214	1.03412
1625972_at	CG31999	CG31999 gene product from transcript CG31999-RA	4	-235634	-246580	NM_166745|NP_726551	Dm.33082	43777	FBgn0051999	1.03383
1625007_a_at										1.03201
1641566_s_at	Indy	I'm not dead yet	3L	-18821731	-18833602	NM_001169994|NM_079426|NM_168778|NM_168779|NP_001163465|NP_524150|NP_730363|NP_730364	Dm.2528	40049	FBgn0036816	1.03048
1633379_s_at	cnc	cap-n-collar	3R	-19011299	-19014851	NM_170053|NM_170054|NM_170055|NM_170056|NM_170057|NM_170058|NM_170059|NP_732833|NP_732834|NP_732835|NP_732836|NP_732837|NP_732838|NP_732839	Dm.3705	42743	FBgn0000338	1.02987
1623043_s_at	CG7852	CG7852 gene product from transcript CG7852-RA	3L	1537148	1544825	NM_139363|NM_167890|NM_206232|NP_647620|NP_728624|NP_995954	Dm.11783	38178	FBgn0035229	1.0289
1633904_at										1.02668
1624183_a_at	Fas1	Fasciclin 1	3R	12450947	12465493	NM_001104344|NM_001144593|NM_001144594|NM_169724|NM_169725|NM_169726|NP_001097814|NP_001138065|NP_001138066|NP_732164|NP_732165|NP_732166	Dm.7092	42025	FBgn0000634	1.0266
1636630_s_at										1.02596
1625633_a_at	Argk	Arginine kinase	3L	-9041961	-9044848	NM_001104085|NM_001104086|NM_079264|NM_168311|NM_168312|NM_168313|NP_001097555|NP_001097556|NP_523988|NP_729446|NP_729447|NP_729448	Dm.902	39041	FBgn0000116	1.02535
1634083_at	Nf1	Neurofibromin 1	3R	21808734	21820876	NM_001014668|NM_170252|NM_170253|NP_001014668|NP_733131|NP_733132	Dm.4313	43149	FBgn0015269	1.02507
1635997_a_at	Tango1	Transport and Golgi organization 1	2L	6649429	6654583	NM_135214|NM_164697|NP_609058|NP_723198	Dm.330	33930	FBgn0031842	1.02385
1641448_a_at	Dg	Dystroglycan	2R	-11968673	-11986042	NM_079032|NM_166138|NM_176184|NP_523756|NP_725523|NP_788364	Dm.1504	36773	FBgn0034072	1.02359
1625970_at	ex	expanded	2L	431252	448701	NM_057492|NP_476840	Dm.247	33218	FBgn0004583	1.02268
1637239_s_at	CG34034	CG34034 gene product from transcript CG34034-RA	3R	-17564066	-17564832	NM_001038974|NM_001170207|NP_001034063|NP_001163678		3885584	FBgn0054034	1.02117
1634325_a_at	MESK2	Misexpression suppressor of KSR 2	2R	17389590	17404747	NM_079080|NM_166454|NM_166455|NM_166456|NM_206190|NM_206191|NM_206192|NM_206193|NM_206194|NP_523804|NP_726076|NP_726077|NP_726078|NP_995912|NP_995913|NP_995914|NP_995915|NP_995916	Dm.20433	37451	FBgn0043070	1.02093
1640991_at	CG32091	CG32091 gene product from transcript CG32091-RB	3L	11624494	11636004	NM_168468|NP_729728	Dm.5456	39307	FBgn0052091	1.01711
1633750_s_at	PNUTS	CG33526 gene product from transcript CG33526-RD	2L	870463	877050	NM_001014452|NM_001014453|NM_001014454|NM_001014455|NP_001014452|NP_001014453|NP_001014454|NP_001014455	Dm.3526	33270	FBgn0053526	1.01696
1625752_at	TpnC41C	Troponin C at 41C	2R	-953795	-957715	NM_078895|NP_523619	Dm.5447	35473	FBgn0013348	1.01581
1627612_a_at	Crag	Calmodulin-binding protein related to a Rab3 GDP/GTP exchange protein	X	8486085	8495264	NM_001169239|NM_080341|NM_167164|NP_001162710|NP_525080|NP_727281	Dm.7132	31800	FBgn0025864	1.01521
1634649_at	mys	myospheroid	X	7955679	7964270	NM_080054|NP_524793	Dm.1814	44885	FBgn0004657	1.01517
1636953_a_at	Lmpt	Limpet	3L	16858399	16915587	NM_001169985|NM_140673|NM_140676|NM_168694|NM_170635|NM_206387|NM_206388|NM_206389|NM_206390|NP_001163456|NP_648930|NP_648933|NP_730212|NP_730213|NP_996109|NP_996110|NP_996111|NP_996112	Dm.6522	39889	FBgn0036672	1.01043
1632653_at	CG31555	CG31555 gene product from transcript CG31555-RA	3R	1636960	1639018	NM_169108|NP_731010	Dm.3745	318799	FBgn0051555	1.01019
1638022_at	CG7971	CG7971 gene product from transcript CG7971-RC	3L	-1660589	-1664226	NM_001031932|NM_001104005|NM_139385|NM_167909|NM_167910|NP_001027103|NP_001097475|NP_647642|NP_728652|NP_728653	Dm.4138	38206	FBgn0035253	1.00976
1638521_a_at	kat-60L1	katanin p60-like 1	3R	1607483	1613187	NM_001170050|NM_001170051|NM_001170052|NM_001170053|NM_001170054|NM_001170055|NM_141329|NM_169105|NP_001163521|NP_001163522|NP_001163523|NP_001163524|NP_001163525|NP_001163526|NP_649586|NP_731004	Dm.8004	40715	FBgn0037375	1.00897
1636368_at	CG14269	CG14269 gene product from transcript CG14269-RA	X	-3329005	-3329840	NM_130700|NP_570056	Dm.17744	31312	FBgn0029658	1.00858
1630573_at	CG6498	CG6498 gene product from transcript CG6498-RA	3L	15559147	15568853	NM_140521|NP_648778	Dm.18669	39686	FBgn0036511	1.00823
1627044_s_at	Ca-P60A	Calcium ATPase at 60A	2R	-19816639	-19821059	NM_057484|NM_166633|NM_166634|NM_166635|NM_166636|NM_166637|NM_166638|NM_166639|NP_476832|NP_726381|NP_726382|NP_726383|NP_726384|NP_726385|NP_726386|NP_726387	Dm.3812	49297	FBgn0004551	1.00697
1623770_at	CG1673	CG1673 gene product from transcript CG1673-RA	X	13290925	13295262	NM_132656|NP_572884	Dm.10853	32297	FBgn0030482	1.00693
1626869_a_at	CG31619	CG31619 gene product from transcript CG31619-RC	2L	21684535	21729051	NM_001042909|NM_001169569|NM_165396|NM_165397|NP_001036374|NP_001163040|NP_724359|NP_724360	Dm.6934	35424	FBgn0051619	1.0037
1630639_at	dsd	distracted	3R	-23423482	-23433081	NM_143314|NP_651571		43315	FBgn0039528	1.00179
1628172_at	msps	mini spindles	3R	11876544	11886397	NM_001170156|NM_169698|NP_001163627|NP_732105	Dm.4280	41952	FBgn0027948	1.00152
1624670_at	CG7589	CG7589 gene product from transcript CG7589-RA	3L	17463806	17467478	NM_140727|NP_648984	Dm.27164	39949	FBgn0036727	1.00057
1633444_s_at	CG32767	CG32767 gene product from transcript CG32767-RD	X	-4970500	-4976797	NM_001169203|NM_001169204|NM_131975|NM_206628|NP_001162674|NP_001162675|NP_572203|NP_996351		31430	FBgn0052767	1.00051
1637162_at	CG12054	CG12054 gene product from transcript CG12054-RA	3R	27046425	27055111	NM_143596|NM_170545|NP_651853|NP_733424	Dm.4416	43694	FBgn0039831	1.0001
1627239_s_at	CG42321	CG42321 gene product from transcript CG42321-RE	2R	-9305582	-9317399	NM_001144177|NM_001144178|NM_001144179|NM_001144180|NM_001144181|NM_001144182|NM_001144183|NM_001144184|NM_137029|NM_165984|NM_170624|NM_170625|NP_001137649|NP_001137650|NP_001137651|NP_001137652|NP_001137653|NP_001137654|NP_001137655|NP_001137656|NP_610873|NP_725290|NP_725291|NP_725292	Dm.7647	36488	FBgn0259221	1.00008
1624510_at	sprt	sprite	2R	-7272237	-7284935	NM_136839|NP_610683	Dm.19183	246397	FBgn0082585	0.998799
1635126_a_at	Ect4	CG34373 gene product from transcript CG34373-RD	3L	8067546	8101938	NM_001043129|NM_001104071|NM_001104074|NM_001104075|NM_168254|NP_001036594|NP_001097541|NP_001097544|NP_001097545|NP_729327	Dm.5517	38895	FBgn0085402	0.998503
1637771_s_at	CG7220	CG7220 gene product from transcript CG7220-RD	2R	6618860	6626116	NM_001103791|NM_136760|NM_165795|NM_165796|NM_206087|NP_001097261|NP_610604|NP_724964|NP_724965|NP_995809	Dm.20487	36129	FBgn0033544	0.997378
1625587_at	Jheh3	Juvenile hormone epoxide hydrolase 3	2R	-14747879	-14749576	NM_137543|NP_611387	Dm.694	37182	FBgn0034406	0.997329
1641321_a_at	CG5284	CG5284 gene product from transcript CG5284-RB	3L	16083555	16089031	NM_140577|NM_168650|NP_648834|NP_730105	Dm.11624	39759	FBgn0036566	0.996231
1641144_at	mld	molting defective	3R	20411384	20449621	NM_001043289|NM_001043290|NP_001036754|NP_001036755	Dm.31276	2768685	FBgn0083077	0.995343
1625685_at	Invadolysin	CG3953 gene product from transcript CG3953-RA	3R	5970420	5984858	NM_143815|NP_652072	Dm.3317	49580	FBgn0086359	0.99506
1634771_a_at	CG8184	CG8184 gene product from transcript CG8184-RB	X	15608147	15625521	NM_132831|NP_573059	Dm.10848	32510	FBgn0030674	0.99489
1641427_at	foi	fear-of-intimacy	3L	8518343	8527084	NM_079250|NP_523974	Dm.2818	38976	FBgn0024236	0.994735
1637584_at	pgant3	polypeptide GalNAc transferase 3	2R	-2945156	-2949224	NM_136412|NP_610256	Dm.3144	35627	FBgn0027558	0.993962
1640567_at	CG7337	CG7337 gene product from transcript CG7337-RA	2L	1884983	1943818	NM_001042862|NM_001042863|NM_001103580|NM_001103581|NM_134786|NP_001036327|NP_001036328|NP_001097050|NP_001097051|NP_608630	Dm.264	33367	FBgn0031374	0.993753
1635378_at	CG7177	CG7177 gene product from transcript CG7177-RA	3L	-21536949	-21547994	NM_141072|NP_649329	Dm.13645	40391	FBgn0037098	0.993132
1633752_at	CG34413	CG34413 gene product from transcript CG34413-RJ	2R	20769074	20775891	NM_001103979|NM_001169826|NM_138131|NM_166693|NM_166694|NP_001097449|NP_001163297|NP_611975|NP_726492|NP_726493	Dm.7939	37979	FBgn0085442	0.993084
1639928_a_at	Zasp52	Z band alternatively spliced PDZ-motif protein 52	2R	-11658455	-11663485	NM_001032249|NM_001032250|NM_001043086|NM_001103861|NM_001169692|NM_137214|NM_145757|NP_001027420|NP_001027421|NP_001036551|NP_001097331|NP_001163163|NP_611058|NP_665700	Dm.22165	36740	FBgn0083919	0.992254
1623968_at	CG10631	CG10631 gene product from transcript CG10631-RA	2L	-19742814	-19756867	NM_136154|NP_609998	Dm.17940	35262	FBgn0032817	0.987532
1640229_at	CG9975	CG9975 gene product from transcript CG9975-RA	2R	15229313	15233067	NM_137568|NP_611412	Dm.7677	37220	FBgn0034435	0.987432
1629744_a_at	alpha-Man-I	alpha Mannosidase I	X	-10170650	-10181138	NM_078550|NM_167223|NM_167224|NM_206672|NM_206673|NM_206674|NM_206675|NM_206676|NP_511105|NP_727407|NP_727408|NP_996395|NP_996396|NP_996397|NP_996398|NP_996399	Dm.7316	31957	FBgn0259170	0.985289
1641333_s_at	prominin-like	CG7740 gene product from transcript CG7740-RB	3L	-3115334	-3127216	NM_139513|NM_167986|NM_167987|NP_647770|NP_728809|NP_728810	Dm.3053	38372	FBgn0026189	0.98435
1630970_at	CG42324	CG42324 gene product from transcript CG42324-RD	3L	3485641	3508531	NM_139561|NM_139562|NP_647818|NP_647819	Dm.23967	38430	FBgn0259224	0.983837
1630318_at	MED7	Mediator complex subunit 7	3R	-6585792	-6586754	NM_169357|NP_731500	Dm.21312	41288	FBgn0051390	0.983584
1633711_a_at	CG31012	CG31012 gene product from transcript CG31012-RC	3R	26634348	26652542	NM_143570|NM_170526|NM_170527|NM_170528|NP_651827|NP_733405|NP_733406|NP_733407	Dm.3169	43654	FBgn0027598	0.982641
1640131_a_at	CG5270	CG5270 gene product from transcript CG5270-RB	3R	7247813	7255691	NM_169389|NP_731570		41370	FBgn0037897	0.982409
1641152_at	CG1718	CG1718 gene product from transcript CG1718-RA	X	-21163740	-21171389	NM_134601|NP_608445	Dm.17224	33103	FBgn0031170	0.981767
1632119_s_at	ltd	lightoid	2R	-5065379	-5068663	NM_080370|NM_165658|NM_165659|NM_165660|NM_165663|NP_525109|NP_724763|NP_724764|NP_724765|NP_724768	Dm.2179	35940	FBgn0002567	0.979713
1640760_at	CG17838	CG17838 gene product from transcript CG17838-RA	3R	16582450	16631963	NM_001104378|NM_001104379|NM_142656|NM_169925|NM_169926|NM_169927|NM_169928|NM_169929|NP_001097848|NP_001097849|NP_650913|NP_732555|NP_732556|NP_732557|NP_732558|NP_732559	Dm.11889	42460	FBgn0038826	0.979049
1630935_at	Vps13	Vacuolar protein sorting 13	2R	3454769	3468180	NM_136455|NP_610299	Dm.18802	35693	FBgn0033194	0.978839
1641026_a_at										0.978176
1632884_at	CG33967	CG33967 gene product from transcript CG33967-RA	3R	-10524251	-10549978	NM_001038966|NP_001034055	Dm.16870	41783	FBgn0053967	0.978161
1639897_at	CG3091	CG3091 gene product from transcript CG3091-RA	X	-2146364	-2148163	NM_001038736|NM_130634|NP_001033825|NP_569990	Dm.5408	31210	FBgn0029608	0.978152
1636943_s_at	Spn5	Serine protease inhibitor 5	3R	-11028790	-11032168	NM_080215|NM_176501|NP_524954|NP_788678	Dm.1739	49804	FBgn0028984	0.977931
1625652_s_at	CG12428	CG12428 gene product from transcript CG12428-RB	3R	-23529100	-23531987	NM_143326|NM_170351|NM_170352|NM_170353|NM_170354|NP_651583|NP_733230|NP_733231|NP_733232|NP_733233	Dm.7257	43332	FBgn0039543	0.977681
1624957_a_at	Tequila	CG4821 gene product from transcript CG4821-RD	3L	9067744	9085231	NM_001169922|NM_140031|NM_168314|NM_168315|NM_168316|NP_001163393|NP_648288|NP_729451|NP_729452|NP_729453		39048	FBgn0023479	0.976866
1629421_at	CG16789	CG16789 gene product from transcript CG16789-RA	3R	5391945	5394911	NM_141653|NP_649910		41154	FBgn0037712	0.976704
1635191_at	Tsp42Ed	Tetraspanin 42Ed	2R	-2897364	-2899359	NM_078906|NP_523630	Dm.499	35613	FBgn0029507	0.976603
1633994_at	CG34402	CG34402 gene product from transcript CG34402-RC	3R	8211970	8228626	NM_001104286|NM_001104287|NM_001104288|NP_001097756|NP_001097757|NP_001097758	Dm.16956	41513	FBgn0085431	0.976176
1630072_a_at										0.976082
1627324_at	lola	longitudinals lacking	2R	-6419252	-6421862	NM_001032229|NM_080027|NM_170617|NM_170618|NM_170619|NM_170620|NM_170621|NM_170622|NM_170623|NM_176128|NM_176129|NM_176130|NM_176131|NM_176132|NM_176133|NM_176134|NM_176135|NM_176136|NM_176137|NM_176138|NM_176139|NM_176140|NM_206082|NM_206083|NM_206084|NM_206085|NP_001027400|NP_524766|NP_724945|NP_724946|NP_724949|NP_724950|NP_724951|NP_724952|NP_724953|NP_788308|NP_788309|NP_788310|NP_788311|NP_…	Dm.11710	44548	FBgn0005630	0.975457
1627180_at	Cyp4d14	CG3540 gene product from transcript CG3540-RA	X	-2067529	-2069346	NM_143763|NP_652020	Dm.12710	45706	FBgn0023541	0.975319
1628662_at	CG13531	CG13531 gene product from transcript CG13531-RB	2R	-18735354	-18741220	NM_137882|NP_611726	Dm.13575	37627	FBgn0034786	0.973366
1637506_at	CG32758	CG32758 gene product from transcript CG32758-RA	X	-5613767	-5632072	NM_167045|NP_727023	Dm.11527	31493	FBgn0052758	0.973113
1634903_at	CG9981	CG9981 gene product from transcript CG9981-RA	X	-16293931	-16297514	NM_132896|NP_573124	Dm.17376	32609	FBgn0030746	0.972762
1628759_a_at	CG14073	CG14073 gene product from transcript CG14073-RB	3L	-18795362	-18798832	NM_140803|NM_168776|NP_649060|NP_730361	Dm.13637	40046	FBgn0036814	0.972361
1637517_s_at	KrT95D	Krueppel target at 95D	3R	-19824161	-19831750	NM_001170238|NM_079749|NM_170108|NM_170109|NM_170110|NP_001163709|NP_524473|NP_732933|NP_732934|NP_732935	Dm.6042	42843	FBgn0020647	0.971559
1632797_a_at	Dgk	CG34361 gene product from transcript CG34361-RE	2R	-3723746	-3731480	NM_001103749|NM_001103750|NM_078930|NM_206053|NP_001097219|NP_001097220|NP_523654|NP_995775	Dm.3102	35738	FBgn0085390	0.971275
1638652_at	CG40006	CG40006 gene product from transcript CG40006-RA	2L	-22515148	-22649081	NM_001042936|NP_001036401	Dm.5822	3355123	FBgn0058006	0.971266
1625491_at	bwa	brain washing	2L	20066369	20073725	NM_136176|NP_610020	Dm.14445	250736	FBgn0045064	0.968249
1631516_s_at	skd	skuld	3L	-20987228	-21020524	NM_079914|NM_168879|NM_168880|NP_524653|NP_730590|NP_730591	Dm.3624	43906	FBgn0003415	0.967522
1633784_at	CG8379	CG8379 gene product from transcript CG8379-RA	3R	4650131	4653001	NM_141584|NM_206463|NP_649841|NP_996185	Dm.2106	41060	FBgn0037638	0.967146
1636419_at	CG1647	CG1647 gene product from transcript CG1647-RA	3R	24645946	24650181	NM_143379|NP_651636	Dm.1360	43401	FBgn0039602	0.964356
1624361_s_at	NAT1	CG3845 gene product from transcript CG3845-RA	2R	8803501	8810745	NM_001038854|NM_143770|NM_165961|NP_001033943|NP_652027|NP_725242	Dm.11526	46020	FBgn0010488	0.963802
1628476_at	PP2A-B'	CG7913 gene product from transcript CG7913-RK	3R	13993450	14005771	NM_001144598|NM_001144599|NM_001144600|NM_142424|NM_169787|NM_169788|NM_169789|NM_169790|NP_001138070|NP_001138071|NP_001138072|NP_650681|NP_732293|NP_732294|NP_732295|NP_732296	Dm.3799	42169	FBgn0042693	0.962889
1630269_s_at	skd	skuld	3L	-20987228	-21020524	NM_079914|NM_168879|NM_168880|NP_524653|NP_730590|NP_730591	Dm.3624	43906	FBgn0003415	0.961452
1634983_s_at	CG32521	CG32521 gene product from transcript CG32521-RA	X	-21080125	-21152198	NM_167734|NM_167735|NM_167736|NP_728397|NP_728398|NP_728399		33098	FBgn0052521	0.961282
1630078_a_at	CG32000	CG32000 gene product from transcript CG32000-RG	4	152849	163754	NM_001103379|NM_166728|NM_166729|NM_166730|NM_166731|NM_166732|NM_166733|NM_205865|NP_001096849|NP_726532|NP_726533|NP_726534|NP_726535|NP_726536|NP_726537|NP_995587	Dm.20862	317815	FBgn0052000	0.961257
1631277_at	alpha-Est4	alpha-Esterase-4	3R	-3362408	-3364333	NM_079542|NP_524266	Dm.2471	40906	FBgn0015572	0.96113
1628915_s_at	Exn	Ephexin	3L	16979734	16987501	NM_140685|NM_168705|NM_168706|NP_648942|NP_730228|NP_730229	Dm.3164	39901	FBgn0027593	0.960173
1629310_at	Trf4-1	CG11265 gene product from transcript CG11265-RE	X	8454667	8461653	NM_001103443|NM_001103444|NM_206658|NM_206659|NP_001096913|NP_001096914|NP_996381|NP_996382	Dm.18620	31795	FBgn0030049	0.960036
1641556_a_at	l(2)k05819	lethal (2) k05819	2L	4394197	4400107	NM_134985|NM_164582|NP_608829|NP_722974	Dm.294	33644	FBgn0022153	0.958911
1641023_at	rictor	rapamycin-insensitive companion of Tor	X	-19146143	-19155259	NM_133143|NP_573371	Dm.17287	32919	FBgn0031006	0.956997
1624156_at	Ugt86Da	CG18578 gene product from transcript CG18578-RA	3R	6982821	6985468	NM_144369|NP_652626	Dm.3806	53510	FBgn0040259	0.956941
1627173_at										0.956251
1636066_s_at	jing	CG9397 gene product from transcript CG9397-RI	2R	2389763	2506901	NM_001103727|NM_001103728|NM_001103729|NM_001103730|NM_206027|NP_001097197|NP_001097198|NP_001097199|NP_001097200|NP_995749	Dm.5288	35555	FBgn0086655	0.955314
1631521_at	CG33469	CG33469 gene product from transcript CG33469-RA	2R	-10493156	-10493774	NM_206114|NP_995836		2768832	FBgn0053469	0.955232
1636892_at	upd3	unpaired 3	X	18171265	18178631	NM_001103544|NP_001097014	Dm.26662	3346149	FBgn0053542	0.954714
1629981_at	LamC	Lamin C	2R	-10458309	-10463307	NM_079018|NP_523742	Dm.2782	36615	FBgn0010397	0.95431
1635393_s_at	Eip75B	Ecdysone-induced protein 75B	3L	-17946457	-17954914	NM_079409|NM_168755|NM_168756|NM_168757|NP_524133|NP_730321|NP_730322|NP_730323	Dm.21411	39999	FBgn0000568	0.954106
1623571_a_at	CG9328	CG9328 gene product from transcript CG9328-RB	2L	20797730	20814048	NM_136215|NM_165344|NP_610059|NP_724290	Dm.7117	35344	FBgn0032886	0.95253
1640774_a_at	Mob2	CG11711 gene product from transcript CG11711-RC	3L	-11515856	-11527570	NM_140217|NM_168460|NM_168461|NM_168462|NP_648474|NP_729714|NP_729715|NP_729716	Dm.33455	39293	FBgn0259481	0.951786
1630233_at	CG5399	CG5399 gene product from transcript CG5399-RA	3R	11520991	11522284	NM_142224|NP_650481	Dm.16837	41900	FBgn0038353	0.950663
1633280_s_at	CG12581	CG12581 gene product from transcript CG12581-RB	3R	379	10200	NM_141178|NM_164313|NP_649435|NP_730781	Dm.31228	40522	FBgn0037213	0.950544
1624924_at										0.95024
1624826_at	CG8552	CG8552 gene product from transcript CG8552-RA	2L	-8134246	-8159575	NM_135341|NP_609185	Dm.11988	34109	FBgn0031990	0.948991
1639321_s_at	Tl	Toll	3R	22624764	22668125	NM_079794|NM_170287|NP_524518|NP_733166	Dm.2347	43222	FBgn0003717	0.948439
1629779_at	Mcr	Macroglobulin complement-related	2L	-8074108	-8082969	NM_079949|NP_524688	Dm.1422	44071	FBgn0020240	0.947957
1633846_at	CG15523	CG15523 gene product from transcript CG15523-RA	3R	25761699	25773924	NM_143496|NM_206587|NP_651753|NP_996310	Dm.16311	43550	FBgn0039727	0.946379
1638560_a_at	Not1	CG34407 gene product from transcript CG34407-RC	2R	-5455667	-5465480	NM_001103772|NM_001103773|NM_001103774|NM_001169628|NP_001097242|NP_001097243|NP_001097244|NP_001163099		5740252	FBgn0085436	0.945518
1634507_s_at	CG17549	CG17549 gene product from transcript CG17549-RB	2L	-19387049	-19389799	NM_001169543|NM_136116|NM_165288|NM_165289|NP_001163014|NP_609960|NP_724178|NP_724179	Dm.471	35212	FBgn0032774	0.944303
1633335_at	Sos	Son of sevenless	2L	13813827	13819826	NM_057249|NP_476597	Dm.4109	34790	FBgn0001965	0.94137
1627649_at	Neu3	CG7649 gene product from transcript CG7649-RC	3R	-10493574	-10523057	NM_001032403|NM_001032404|NP_001027575|NP_001027576	Dm.11236	3772109	FBgn0051314	0.940492
1635958_at										0.938122
1624931_at	cib	ciboulot	X	4000147	4005014	NM_080326|NM_167001|NM_167002|NP_525065|NP_726908|NP_726909	Dm.74	31359	FBgn0026084	0.937249
1632481_at	CG8602	CG8602 gene product from transcript CG8602-RA	3L	-7319372	-7321958	NM_139846|NP_648103	Dm.870	38808	FBgn0035763	0.936261
1638937_at	Hydr2	alpha/beta hydrolase2	2L	3163646	3168999	NM_134907|NP_608751	Dm.3835	33532	FBgn0014906	0.935665
1626228_a_at	CG6967	CG6967 gene product from transcript CG6967-RC	2R	12950281	12954051	NM_137341|NM_166214|NP_611185|NP_725650		36922	FBgn0034187	0.93523
1635810_at	CG7806	CG7806 gene product from transcript CG7806-RA	2L	8311418	8317017	NM_135363|NP_609207	Dm.352	34140	FBgn0032018	0.93513
1630203_at	Edem2	CG5682 gene product from transcript CG5682-RA	2L	13192205	13197281	NM_135767|NP_609611	Dm.13510	34714	FBgn0032480	0.934351
1634086_a_at	faf	fat facets	3R	27602755	27615753	NM_079873|NM_170576|NP_524612|NP_733455	Dm.3133	43749	FBgn0005632	0.934216
1632600_at	CG34232	CG34232 gene product from transcript CG34232-RA	2R	-8052571	-8053207	NM_001103812|NM_001103813|NP_001097282|NP_001097283	Dm.33218	5740195	FBgn0085261	0.933197
1639535_at	pgant2	polypeptide GalNAc transferase 2	2L	-3404459	-3422952	NM_134929|NP_608773	Dm.11992	33556	FBgn0031530	0.932474
1625316_s_at										0.932099
1624237_at	CG15099	CG15099 gene product from transcript CG15099-RA	2R	-14724325	-14733368	NM_137537|NP_611381		37176	FBgn0034400	0.931845
1623287_at	CG13921	CG13921 gene product from transcript CG13921-RA	3L	1746909	1752392	NM_139399|NM_206235|NP_647656|NP_995957	Dm.14911	38222	FBgn0035267	0.931782
1641059_at	Ca-P60A	Calcium ATPase at 60A	2R	-19816639	-19821059	NM_057484|NM_166633|NM_166634|NM_166635|NM_166636|NM_166637|NM_166638|NM_166639|NP_476832|NP_726381|NP_726382|NP_726383|NP_726384|NP_726385|NP_726386|NP_726387	Dm.3812	49297	FBgn0004551	0.931667
1624650_at	CG33087	CG33087 gene product from transcript CG33087-RC	2R	4094022	4113243	NM_176104|NP_788284	Dm.19876	35799	FBgn0053087	0.931161
1626166_at	CG13082	CG13082 gene product from transcript CG13082-RA	2L	19538428	19539910	NM_136140|NP_609984	Dm.7186	35244	FBgn0032803	0.92944
1627507_at	CG5704	CG5704 gene product from transcript CG5704-RA	3L	-2169621	-2170941	NM_143811|NP_652068	Dm.11270	48613	FBgn0026570	0.928884
1637182_at	CG9503	CG9503 gene product from transcript CG9503-RA	X	-14813284	-14817522	NM_132759|NP_572987	Dm.11854	32424	FBgn0030598	0.928284
1626112_at	alpha-Man-II	alpha Mannosidase II	3R	5238270	5242986	NM_079567|NP_524291	Dm.2459	41126	FBgn0011740	0.928171
1628536_s_at	CG11880	CG11880 gene product from transcript CG11880-RA	3R	24949103	24953972	NM_143413|NM_170389|NM_170390|NP_651670|NP_733268|NP_733269	Dm.10965	43440	FBgn0039637	0.928086
1634619_at	IP3K1	Inositol 1,4,5-triphosphate kinase 1	2L	9782389	9788499	NM_135469|NP_609313		34300	FBgn0032147	0.926716
1627795_at	Ir	Inwardly rectifying potassium channel	3R	19004338	19011364	NM_001104414|NM_001170226|NM_142874|NP_001097884|NP_001163697|NP_651131	Dm.5652	42742	FBgn0039061	0.925679
1632817_at	Pvf3	PDGF- and VEGF-related factor 3	2L	-7099691	-7133527	NM_001103637|NM_001103638|NM_001103639|NP_001097107|NP_001097108|NP_001097109	Dm.4699	33995	FBgn0085407	0.925508
1623741_at										0.925083
1630766_at	CG13800	CG13800 gene product from transcript CG13800-RA	3L	2388391	2408341	NM_139462|NP_647719	Dm.18755	38305	FBgn0035338	0.92502
1639182_at	CG11360	CG11360 gene product from transcript CG11360-RA	4	701244	706796	NM_143677|NP_651934		43810	FBgn0039920	0.923583
1624688_at	CG9360	CG9360 gene product from transcript CG9360-RA	X	-11657504	-11658621	NM_132518|NP_572746	Dm.12886	32128	FBgn0030332	0.923448
1634574_a_at	Strn-Mlck	Stretchin-Mlck	2R	-11846907	-11838653	NM_079030|NM_166125|NM_166126|NM_166127|NM_166128|NM_166129|NM_166130|NP_523754|NP_725506|NP_725507|NP_725508|NP_725509|NP_725510|NP_725511	Dm.20531	36753	FBgn0013988	0.923087
1626434_s_at										0.923056
1641434_at	CG32695	CG32695 gene product from transcript CG32695-RA	X	-9767571	-9768022	NM_167205|NP_727367	Dm.20408	31918	FBgn0052695	0.919931
1627179_s_at	CG32758	CG32758 gene product from transcript CG32758-RA	X	-5613767	-5632072	NM_167045|NP_727023	Dm.11527	31493	FBgn0052758	0.918984
1632694_at	CG31918	CG31918 gene product from transcript CG31918-RA	2L	-5055974	-5058241	NM_135060|NP_608904	Dm.28234	326172	FBgn0031678	0.916719
1633592_a_at	CREG	Cellular Repressor of E1A-stimulated Genes	3R	-13218999	-13220004	NM_079661|NM_169756|NM_169757|NP_524385|NP_732229|NP_732230	Dm.2411	42092	FBgn0025456	0.915799
1628290_s_at	CG17292	CG17292 gene product from transcript CG17292-RB	2L	8370512	8374252	NM_135372|NM_164811|NP_609216|NP_723380	Dm.4340	34152	FBgn0032029	0.91569
1639405_at	CG4857	CG4857 gene product from transcript CG4857-RB	X	4011052	4020775	NM_001169186|NM_001169187|NM_001169188|NM_001169189|NM_131924|NP_001162657|NP_001162658|NP_001162659|NP_001162660|NP_572152		31363	FBgn0026083	0.915612
1639930_at	mbl	muscleblind	2R	13153057	13263374	NM_001144216|NM_001144217|NM_001169702|NM_176210|NM_176211|NM_176212|NM_176213|NP_001137688|NP_001137689|NP_001163173|NP_788390|NP_788391|NP_788392|NP_788393	Dm.2992	36945	FBgn0053197	0.915352
1637537_at	Lar	Leukocyte-antigen-related-like	2L	19606568	19731561	NM_078880|NM_165313|NP_523604|NP_724220		35259	FBgn0000464	0.914187
1626807_a_at	Nhe3	Na[+]/H[+] hydrogen exchanger 3	2L	-6677834	-6684357	NM_001103635|NM_001144329|NM_135220|NM_164701|NP_001097105|NP_001137801|NP_609064|NP_723202		33939	FBgn0028703	0.91413
1627390_at	CG2926	CG2926 gene product from transcript CG2926-RA	3R	-1405865	-1414097	NM_141297|NP_649554	Dm.17174	40676	FBgn0037344	0.912758
1624533_s_at	trx	trithorax	3R	-10090379	-10112623	NM_001014621|NM_057421|NM_057422|NM_134281|NM_134282|NP_001014621|NP_476769|NP_476770|NP_599108|NP_599109	Dm.6437	41737	FBgn0003862	0.912569
1640146_at	CG33116	CG33116 gene product from transcript CG33116-RA	2L	19533472	19537365	NM_176060|NP_788074	Dm.1955	326259	FBgn0053116	0.911709
1633231_a_at	Trf2	TATA box binding protein-related factor 2	X	8303304	8324228	NM_001103435|NM_001169230|NP_001096905|NP_001162701	Dm.2938	31773	FBgn0026758	0.911634
1640075_a_at	path	pathetic	3L	-9487633	-9490737	NM_140070|NM_168349|NP_648327|NP_729505	Dm.6315	39106	FBgn0036007	0.911205
1624774_a_at	Fas2	Fasciclin 2	X	-4035568	-4100123	NM_080327|NM_167004|NM_167005|NP_525066|NP_726911|NP_726912	Dm.1687	31364	FBgn0000635	0.911171
1632021_at	Cyp6a20	CG10245 gene product from transcript CG10245-RB	2R	10769624	10771551	NM_137158|NP_611002	Dm.633	36664	FBgn0033980	0.910435
1626509_at	18w	18 wheeler	2R	15999015	16004437	NM_057466|NP_476814	Dm.4118	37277	FBgn0004364	0.909576
1636193_at	CG13893	CG13893 gene product from transcript CG13893-RA	3L	-599091	-604001	NM_138198|NP_612042	Dm.6772	38074	FBgn0035146	0.908904
1641099_a_at	Hr51	Hormone receptor 51	2R	11219105	11226825	NM_137188|NP_611032	Dm.16048	36702	FBgn0034012	0.907628
1625544_s_at										0.906715
1630700_at										0.905474
1634561_s_at	Tango5	Transport and Golgi organization 5	X	-10654080	-10656621	NM_001169245|NM_167242|NM_167243|NM_167244|NP_001162716|NP_727444|NP_727445|NP_727446		326232	FBgn0052675	0.904741
1623028_at	CG14872	CG14872 gene product from transcript CG14872-RB	3R	-11333780	-11334560	NM_142217|NM_169663|NP_650474|NP_732043	Dm.16842	41893	FBgn0038346	0.904539
1639503_at	betaTub60D	beta-Tubulin at 60D	2R	20193404	20200626	NM_079118|NP_523842	Dm.21376	37888	FBgn0003888	0.904024
1640214_at	CG31216	CG31216 gene product from transcript CG31216-RA	3R	15497182	15524272	NM_169872|NP_732446	Dm.11811	42348	FBgn0051216	0.903214
1626356_s_at										0.903086
1636999_a_at	MESK2	Misexpression suppressor of KSR 2	2R	17389590	17404747	NM_079080|NM_166454|NM_166455|NM_166456|NM_206190|NM_206191|NM_206192|NM_206193|NM_206194|NP_523804|NP_726076|NP_726077|NP_726078|NP_995912|NP_995913|NP_995914|NP_995915|NP_995916	Dm.20433	37451	FBgn0043070	0.902663
1626841_s_at	ck	crinkled	2L	-15044962	-15057848	NM_078847|NM_165099|NP_523571|NP_723895		34882	FBgn0000317	0.901728
1626584_a_at	SMSr	CG32380 gene product from transcript CG32380-RA	3L	-7367141	-7369880	NM_139857|NM_168212|NP_648114|NP_729250	Dm.874	38823	FBgn0052380	0.901338
1641518_a_at	spen	split ends	2L	159033	203251	NM_079979|NM_164374|NM_164375|NP_524718|NP_722615|NP_722616	Dm.3450	44205	FBgn0016977	0.901291
1640631_at	CG32809	CG32809 gene product from transcript CG32809-RD	X	-1574059	-1586580	NM_130578|NM_166899|NP_569934|NP_726755		31121	FBgn0023531	0.901112
1623889_at	CG1317	CG1317 gene product from transcript CG1317-RB	3L	-2368013	-2371960	NM_001169857|NM_139458|NP_001163328|NP_647715		38300	FBgn0035333	0.900028
1630900_at	Nhe1	Na[+]/H[+] hydrogen exchanger 1	2L	-103961	-106718	NM_134647|NP_608491		33167	FBgn0026787	0.897796
1636907_at	CG32982	CG32982 gene product from transcript CG32982-RA	2L	9125750	9163721	NM_001042884|NM_001169445|NM_176001|NM_176002|NP_001036349|NP_001162916|NP_788015|NP_788016	Dm.6376	34237	FBgn0052982	0.896521
1625565_at	Nmnat	Nicotinamide mononucleotide adenylytransferase	3R	20770958	20773122	NM_143058|NM_170185|NP_651315|NP_733064	Dm.7786	42987	FBgn0039254	0.896392
1626232_at	Camta	Calmodulin-binding transcription activator	2R	5333550	5365595	NM_001144152|NM_001144153|NM_001144154|NM_001169627|NM_136647|NP_001137624|NP_001137625|NP_001137626|NP_001163098|NP_610491	Dm.3685	35974	FBgn0259234	0.895045
1637356_a_at	Su(var)2-HP2	CG12864 gene product from transcript CG12864-RA	2R	-10494658	-10505550	NM_137128|NM_176174|NP_610972|NP_788354	Dm.624	36621	FBgn0026427	0.893984
1639068_at										0.893862
1631579_a_at	fry	furry	3L	-9624933	-9672203	NM_001043133|NM_168356|NM_168357|NP_001036598|NP_729519|NP_729520		39122	FBgn0016081	0.892725
1632728_at	Gcn2	CG1609 gene product from transcript CG1609-RA	3R	27221379	27227735	NM_057882|NP_477230	Dm.2985	43709	FBgn0019990	0.892569
1639459_a_at	Nrx-IV	Neurexin IV	3L	12139674	12150106	NM_079310|NM_168491|NP_524034|NP_729787	Dm.1843	39387	FBgn0013997	0.89189
1640735_at	CG14023	CG14023 gene product from transcript CG14023-RB	2L	-5316239	-5324927	NM_001103618|NM_135077|NP_001097088|NP_608921	Dm.13484	33761	FBgn0031698	0.890625
1623264_at	CG3493	CG3493 gene product from transcript CG3493-RA	2R	-19258873	-19264535	NM_137943|NP_611787	Dm.747	37702	FBgn0034854	0.890246
1628469_a_at	CG32529	CG32529 gene product from transcript CG32529-RA	X	19762442	19800720	NM_001038766|NM_134516|NM_167688|NP_001033855|NP_608360|NP_728309	Dm.31021	33000	FBgn0052529	0.8893
1633412_s_at	yu	CG3249 gene product from transcript CG3249-RA	X	-5307852	-5313124	NM_131993|NM_167033|NM_167034|NP_572221|NP_726991|NP_726992	Dm.3811	31459	FBgn0029764	0.888724
1638445_a_at	SPoCk	Secretory Pathway Calcium atpase	3L	22742543	22779797	NM_001104196|NM_001170025|NM_168961|NM_168962|NM_168963|NP_001097666|NP_001163496|NP_730742|NP_730744|NP_730745	Dm.31157	40495	FBgn0052451	0.888666
1626881_at	CG8907	CG8907 gene product from transcript CG8907-RA	3R	12833995	12838273	NM_142328|NP_650585	Dm.4116	42050	FBgn0038466	0.88854
1630290_at	mld	molting defective	3R	20411384	20449621	NM_001043289|NM_001043290|NP_001036754|NP_001036755	Dm.31276	2768685	FBgn0083077	0.888126
1633062_at	CG32791	CG32791 gene product from transcript CG32791-RA	X	-3405367	-3424695	NM_166976|NP_726871	Dm.31071	31322	FBgn0052791	0.887801
1635618_at	Dok	Downstream of kinase	X	7218250	7222846	NM_132163|NP_572391	Dm.3611	31667	FBgn0029944	0.887128
1630531_at	RhoGAP93B	CG3421 gene product from transcript CG3421-RA	3R	-16908758	-16923527	NM_142682|NP_650939	Dm.11758	42496	FBgn0038853	0.886319
1636391_at	CG15609	CG15609 gene product from transcript CG15609-RE	2R	-12896896	-12901114	NM_001144210|NM_001144211|NM_001144212|NM_137335|NM_206143|NM_206144|NP_001137682|NP_001137683|NP_001137684|NP_611179|NP_995865|NP_995866	Dm.11203	36912	FBgn0034180	0.886059
1636037_at	CG31195	CG31195 gene product from transcript CG31195-RB	3R	-16582990	-16588087	NM_169923|NP_732553		46155	FBgn0051195	0.883089
1632170_a_at	Cap-H2	Chromosome associated protein H2	3R	6587031	6592478	NM_141757|NM_169358|NM_206471|NP_650014|NP_731502|NP_996193	Dm.1140	41289	FBgn0037831	0.881695
1638189_s_at	S	Star	2L	-1050876	-1077811	NM_078726|NM_164403|NP_523450|NP_722674	Dm.251	33281	FBgn0003310	0.881454
1626730_s_at	tna	tonalli	3L	10828627	10867746	NM_001169942|NM_140155|NM_168422|NM_168423|NP_001163413|NP_648412|NP_729629|NP_729630	Dm.33568	39217	FBgn0026160	0.879505
1635256_s_at	CG1275	CG1275 gene product from transcript CG1275-RB	3L	-2252752	-2256011	NM_139446|NM_167941|NM_167942|NM_206241|NP_647703|NP_728726|NP_728727|NP_995963	Dm.824	38286	FBgn0035321	0.878556
1634756_at										0.878387
1626417_at	Cht3	Chitinase 3	2L	-22892289	-22918647	NM_001042957|NP_001036422	Dm.14448	3355116	FBgn0250907	0.877906
1629791_at	CG17271	CG17271 gene product from transcript CG17271-RB	3R	-16645347	-16647584	NM_001043269|NM_142659|NP_001036734|NP_650916	Dm.13360	42463	FBgn0038829	0.8765
1632922_at	NFAT	CG11172 gene product from transcript CG11172-RA	X	13518789	13557690	NM_001103504|NM_001169274|NM_001169275|NM_001169276|NM_078592|NP_001096974|NP_001162745|NP_001162746|NP_001162747|NP_511147	Dm.2918	32321	FBgn0030505	0.876083
1628412_at	Ac78C	Adenylyl cyclase 78C	3L	-21129546	-21164991	NM_079470|NP_524194		40333	FBgn0024150	0.875912
1638230_at	CG3160	CG3160 gene product from transcript CG3160-RA	X	-5579469	-5583504	NM_132017|NP_572245	Dm.84	31487	FBgn0029789	0.87464
1637581_at	lola	longitudinals lacking	2R	-6419252	-6421862	NM_001032229|NM_080027|NM_170617|NM_170618|NM_170619|NM_170620|NM_170621|NM_170622|NM_170623|NM_176128|NM_176129|NM_176130|NM_176131|NM_176132|NM_176133|NM_176134|NM_176135|NM_176136|NM_176137|NM_176138|NM_176139|NM_176140|NM_206082|NM_206083|NM_206084|NM_206085|NP_001027400|NP_524766|NP_724945|NP_724946|NP_724949|NP_724950|NP_724951|NP_724952|NP_724953|NP_788308|NP_788309|NP_788310|NP_788311|NP_…	Dm.11710	44548	FBgn0005630	0.873879
1627764_at	CG6194	CG6194 gene product from transcript CG6194-RA	3R	-11179432	-11182641	NM_142195|NP_650452	Dm.2122	41868	FBgn0038325	0.87283
1630996_s_at	ZnT63C	CG17723 gene product from transcript CG17723-RA	3L	3303721	3313478	NM_139544|NM_168015|NM_168016|NM_168017|NM_168018|NP_647801|NP_728856|NP_728857|NP_728858|NP_728859	Dm.7060	38407	FBgn0035432	0.872783
1636276_at	Unr	Upstream of N-ras	3L	-8427148	-8431786	NM_001144440|NM_139969|NP_001137912|NP_648226	Dm.4454	38963	FBgn0035895	0.872772
1639318_at	Su(Tpl)	CG32217 gene product from transcript CG32217-RA	3L	-19884504	-19902500	NM_001170006|NM_140898|NP_001163477|NP_649155	Dm.33434	40171	FBgn0014037	0.872612
1624464_s_at	Csk	C-terminal Src kinase	3R	-7458999	-7463606	NM_141840|NM_169414|NM_169415|NM_169416|NM_169418|NM_176461|NP_650097|NP_731607|NP_731608|NP_731609|NP_731611|NP_788638	Dm.22408	41398	FBgn0259217	0.871179
1626098_at	CG11453	CG11453 gene product from transcript CG11453-RA	3R	15609244	15611252	NM_142575|NP_650832	Dm.16700	42355	FBgn0038734	0.870785
1628807_at	CG5205	CG5205 gene product from transcript CG5205-RA	3R	11311864	11319033	NM_142215|NP_650472	Dm.1213	41891	FBgn0038344	0.870657
1630119_s_at	norpA	no receptor potential A	X	4216658	4256487	NM_001014720|NM_001014721|NM_001169190|NM_080330|NM_167008|NP_001014720|NP_001014721|NP_001162661|NP_525069|NP_726925	Dm.7394	31376	FBgn0004625	0.867659
1635175_at	CG17121	CG17121 gene product from transcript CG17121-RA	3R	-18870385	-18873910	NM_142857|NP_651114	Dm.4883	42721	FBgn0039043	0.867209
1640770_a_at	Eip78C	Ecdysone-induced protein 78C	3L	21220018	21257721	NM_079471|NM_168892|NM_206413|NP_524195|NP_730609|NP_996135	Dm.3270	40345	FBgn0004865	0.86706
1639189_at	Lap1	CG10255 gene product from transcript CG10255-RA	2R	10823180	10827807	NM_137163|NP_611007	Dm.12431	36670	FBgn0033984	0.866362
1628842_s_at	cals	calsyntenin-1	4	-1135803	-1143583	NM_079893|NM_166823|NP_524632|NP_726646	Dm.1887	43824	FBgn0039928	0.865666
1640015_at	CG7053	CG7053 gene product from transcript CG7053-RA	X	18685700	18687548	NM_133098|NP_573326	Dm.33435	32871	FBgn0030960	0.86398
1639355_s_at										0.862475
1625698_at										0.862133
1634860_at	CG34123	CG34123 gene product from transcript CG34123-RG	2R	-11154089	-11173975	NM_001043083|NM_001043084|NM_001043085|NM_001103850|NM_001144200|NM_001144201|NP_001036548|NP_001036549|NP_001036550|NP_001097320|NP_001137672|NP_001137673	Dm.2244	36694	FBgn0083959	0.861742
1639923_at	CG30502	CG30502 gene product from transcript CG30502-RB	2R	-3333693	-3339056	NM_136435|NP_610279	Dm.5462	35670	FBgn0050502	0.861742
1624911_at	Cyp28d2	CG6081 gene product from transcript CG6081-RA	2L	5207307	5209345	NM_135067|NP_608911	Dm.23848	33748	FBgn0031688	0.861434
1636449_at	CG32984	CG32984 gene product from transcript CG32984-RA	2L	8965133	8967028	NM_176000|NP_788014	Dm.21540	34218	FBgn0052984	0.861207
1632774_s_at	CG12065	CG12065 gene product from transcript CG12065-RA	X	8468336	8482561	NM_001169237|NM_001169238|NM_132265|NM_167162|NM_206661|NM_206662|NP_001162708|NP_001162709|NP_572493|NP_727278|NP_996384|NP_996385	Dm.19450	31798	FBgn0030052	0.861105
1629064_at	ewg	erect wing	X	-163641	-170410	NM_001014707|NM_001014708|NM_001014709|NM_001014710|NM_001014711|NM_001014712|NM_057544|NM_166836|NP_001014707|NP_001014708|NP_001014709|NP_001014710|NP_001014711|NP_001014712|NP_476892|NP_726660	Dm.4971	30975	FBgn0005427	0.85889
1636316_a_at										0.857826
1636347_at	Hs6st	Heparan sulfate 6-O-sulfotransferase	3R	-15755435	-15834244	NM_079685|NP_524409	Dm.33425	42380	FBgn0038755	0.857576
1639635_s_at										0.857423
1623670_at	CG14562	CG14562 gene product from transcript CG14562-RA	3L	21936845	21942552	NM_141115|NP_649372	Dm.13295	40439	FBgn0037142	0.857206
1624748_a_at	Mnn1	Menin 1	2L	7056305	7063406	NM_001042877|NM_078774|NM_164739|NP_001036342|NP_523498|NP_723252	Dm.2756	33991	FBgn0031885	0.856841
1628627_at	CG11807	CG11807 gene product from transcript CG11807-RA	2R	11089028	11091971	NM_137173|NP_611017	Dm.635	36683	FBgn0033996	0.856637
1636182_a_at	CG10948	CG10948 gene product from transcript CG10948-RB	3L	-12837352	-12842891	NM_140349|NM_168524|NM_168525|NP_648606|NP_729844|NP_729845	Dm.6029	39459	FBgn0036317	0.856527
1624053_at	CG33967	CG33967 gene product from transcript CG33967-RA	3R	-10524251	-10549978	NM_001038966|NP_001034055	Dm.16870	41783	FBgn0053967	0.855968
1628952_s_at	Fur1	Furin 1	3R	-21177466	-21298778	NM_080146|NM_170654|NM_170655|NM_170656|NM_206570|NM_206571|NP_524885|NP_733102|NP_733103|NP_733104|NP_996293|NP_996294	Dm.1740	47220	FBgn0004509	0.855966
1626158_s_at	nes	nessy	3L	-19250510	-19253779	NM_079433|NM_168788|NM_176349|NP_524157|NP_730390|NP_788527	Dm.2523	40093	FBgn0026630	0.855414
1633281_at										0.855207
1627278_s_at	CG14619	CG14619 gene product from transcript CG14619-RE	X	21857638	21870327	NM_134618|NM_167775|NM_167776|NM_167777|NM_167778|NP_608462|NP_728453|NP_728454|NP_728455|NP_728456	Dm.1945	33132	FBgn0031187	0.853419
1639461_a_at	Itp-r83A	Inositol 1,4,5,-tris-phosphate receptor	3R	1342861	1364584	NM_169060|NM_169061|NP_730941|NP_730942	Dm.4462	40664	FBgn0010051	0.852204
1631371_s_at	Pde8	Phosphodiesterase 8	2R	19545098	19568367	NM_001169800|NM_001169801|NM_001169802|NM_001169803|NM_001169804|NM_001169805|NM_001169806|NM_001169807|NM_137970|NM_166616|NM_166617|NM_166618|NM_166619|NP_001163271|NP_001163272|NP_001163273|NP_001163274|NP_001163275|NP_001163276|NP_001163277|NP_001163278|NP_611814|NP_726350|NP_726351|NP_726352|NP_726353	Dm.4039	37741	FBgn0034886	0.851908
1629230_at										0.851747
1634920_at										0.851531
1639097_at	fs(1)Ya	female sterile (1) Young arrest	X	2618318	2620614	NM_058145|NP_477493	Dm.2083	31263	FBgn0000927	0.851194
1626349_at	alpha-Spec	alpha Spectrin	3L	-1779110	-1795319	NM_057391|NP_476739	Dm.7397	38231	FBgn0250789	0.850872
1640207_at	CG3635	CG3635 gene product from transcript CG3635-RB	2L	22175414	22183991	NM_136294|NP_610138	Dm.26854	35447	FBgn0032981	0.850413
1639811_at	sowah	sosondowah	3L	-12556504	-12565622	NM_001144469|NM_001144470|NM_001144471|NM_168503|NP_001137941|NP_001137942|NP_001137943|NP_729816	Dm.7977	39438	FBgn0036302	0.849814
1635165_a_at										0.849334
1632397_at	CG16868	CG16868 gene product from transcript CG16868-RA	2R	-16169133	-16174584	NM_137625|NP_611469	Dm.11943	37298	FBgn0034498	0.848653
1627802_s_at	Sur-8	CG5407 gene product from transcript CG5407-RA	3R	-13220922	-13227150	NM_142363|NM_169758|NP_650620|NP_732231	Dm.13957	42093	FBgn0038504	0.848529
1624198_at	CG12582	CG12582 gene product from transcript CG12582-RA	3R	23028	30295	NM_141179|NM_164315|NP_649436|NP_730783	Dm.1050	40524	FBgn0037215	0.847442
1640541_at	faf	fat facets	3R	27602755	27615753	NM_079873|NM_170576|NP_524612|NP_733455	Dm.3133	43749	FBgn0005632	0.847376
1632134_s_at	Axn	Axin	3R	25848565	25861033	NM_001144654|NM_001170302|NM_170457|NM_170458|NM_170459|NP_001138126|NP_001163773|NP_733336|NP_733337|NP_733338	Dm.7154	43565	FBgn0026597	0.846729
1626851_at	CG9460	CG9460 gene product from transcript CG9460-RA	2R	2773909	2775767	NM_136402|NP_610246	Dm.6215	35602	FBgn0033115	0.846566
1631112_at	Epac	CG34392 gene product from transcript CG34392-RC	2R	-2649416	-2676511	NM_001103732|NM_165490|NP_001097202|NP_724498	Dm.4217	35588	FBgn0085421	0.846514
1640070_a_at	Sap-r	Saposin-related	3R	-26709185	-26714548	NM_079858|NM_170529|NP_524597|NP_733408	Dm.7825	43662	FBgn0000416	0.845378
1636301_s_at										0.845168
1637257_at	CG9009	CG9009 gene product from transcript CG9009-RA	X	-14828066	-14844771	NM_132760|NP_572988	Dm.3171	32426	FBgn0027601	0.844745
1640470_s_at	Fur2	Furin 2	X	16267120	16275816	NM_001169302|NM_001169303|NM_078644|NM_167506|NM_167507|NM_167508|NM_167509|NM_167510|NM_206763|NP_001162773|NP_001162774|NP_523368|NP_727963|NP_727964|NP_727965|NP_727966|NP_727967|NP_996486	Dm.6383	32604	FBgn0004598	0.844565
1624196_at										0.841894
1633801_s_at	CG9171	CG9171 gene product from transcript CG9171-RC	2L	-5768252	-5800204	NM_001169420|NM_135114|NM_164660|NP_001162891|NP_608958|NP_723117	Dm.11394	33807	FBgn0031738	0.841011
1637017_at	Cont	Contactin	3R	207031	212741	NM_141204|NP_649461	Dm.12849	40553	FBgn0037240	0.838175
1634116_at	CG7158	CG7158 gene product from transcript CG7158-RA	3L	-21667493	-21672831	NM_141090|NP_649347	Dm.3610	40410	FBgn0037116	0.838092
1625424_at	CG17360	CG17360 gene product from transcript CG17360-RA	3R	-7606850	-7612736	NM_141858|NP_650115	Dm.14343	41425	FBgn0037949	0.83707
1629634_at										0.836952
1638999_at	rno	rhinoceros	3L	-188548	-198587	NM_138163|NM_206222|NP_612007|NP_995944	Dm.15967	38027	FBgn0035106	0.835944
1623037_a_at	CG5594	CG5594 gene product from transcript CG5594-RD	2R	19795650	19812619	NM_131901|NM_166630|NM_166631|NM_166632|NP_571976|NP_726377|NP_726378|NP_726379	Dm.757	37800	FBgn0025698	0.83565
1626908_at	CG8066	CG8066 gene product from transcript CG8066-RA	3R	-10393331	-10394532	NM_142117|NP_650374	Dm.14699	41766	FBgn0038243	0.834375
1641435_at	CG1371	CG1371 gene product from transcript CG1371-RA	2R	-5958475	-5963147	NM_136707|NP_610551	Dm.3964	36053	FBgn0033482	0.833814
1639944_at	Cyp9f2	CG11466 gene product from transcript CG11466-RA	3R	-8229056	-8231809	NM_141932|NM_206478|NP_650189|NP_996200	Dm.1169	41520	FBgn0038037	0.833561
1638486_at										0.833527
1633204_a_at	Hip1	Huntingtin interacting protein 1	3L	-12761531	-12766331	NM_140340|NM_168513|NP_648597|NP_729827	Dm.11739	39450	FBgn0036309	0.83226
1640478_at	CG31777	CG31777 gene product from transcript CG31777-RA	2L	-3706542	-3707060	NM_164550|NP_722933	Dm.6715	261617	FBgn0051777	0.831608
1632602_s_at	AGO1	Argonaute-1	2R	-9834046	-9841501	NM_079010|NM_166020|NM_166021|NP_523734|NP_725341|NP_725342	Dm.7398	36544	FBgn0026611	0.830861
1634633_s_at										0.830362
1634576_at	N	Notch	X	3028904	3066295	NM_057511|NP_476859	Dm.4702	31293	FBgn0004647	0.830237
1635740_at	Hmu	Hemomucin	3R	23114492	23117310	NM_057811|NP_477159	Dm.2539	43294	FBgn0015737	0.829682
1631499_a_at	sws	swiss cheese	X	-7850852	-7853245	NM_078520|NM_167140|NM_167141|NP_511075|NP_727224|NP_727225		31716	FBgn0003656	0.829613
1626332_s_at	CG11486	CG11486 gene product from transcript CG11486-RK	3L	3071127	3088493	NM_001104016|NM_001104017|NM_001104018|NM_139510|NM_167975|NM_167976|NM_167977|NM_167978|NM_167979|NM_167980|NM_167982|NM_167983|NM_167984|NM_206260|NM_206261|NP_001097486|NP_001097487|NP_001097488|NP_647767|NP_728797|NP_728798|NP_728799|NP_728800|NP_728801|NP_728802|NP_728804|NP_728805|NP_728806|NP_995982|NP_995983	Dm.831	38369	FBgn0035397	0.829609
1633759_s_at										0.829526
1630764_at	CG8683	CG8683 gene product from transcript CG8683-RB	2L	-8116964	-8124001	NM_001038795|NP_001033884	Dm.21374	326157	FBgn0031985	0.829335
1635182_at	wts	warts	3R	-26615378	-26632341	NM_170524|NP_733403	Dm.4172	43651	FBgn0011739	0.829209
1635488_at	CG31660	CG31660 gene product from transcript CG31660-RB	2L	4852864	4875233	NM_001014465|NM_164600|NP_001014465|NP_723019		33690	FBgn0051660	0.828978
1639045_at	mthl5	methuselah-like 5	3R	-7709659	-7712887	NM_141869|NP_650126	Dm.13686	41438	FBgn0037960	0.828925
1623455_s_at	Imp	IGF-II mRNA-binding protein	X	-10690248	-10693920	NM_001042803|NM_001169246|NM_078556|NM_167249|NM_167250|NM_167251|NM_167252|NM_167253|NM_167254|NM_167255|NP_001036268|NP_001162717|NP_511111|NP_727451|NP_727452|NP_727453|NP_727454|NP_727455|NP_727456|NP_727457	Dm.3773	32009	FBgn0030235	0.828577
1637547_at	CG8199	CG8199 gene product from transcript CG8199-RA	3R	5381516	5383508	NM_141648|NP_649905	Dm.12640	41149	FBgn0037709	0.828226
1630003_at	CG12825	CG12825 gene product from transcript CG12825-RA	2R	3676718	3677495	NM_136478|NP_610322	Dm.26871	35726	FBgn0033221	0.827847
1628079_at	CG5458	CG5458 gene product from transcript CG5458-RA	2L	13183449	13184877	NM_135765|NP_609609	Dm.5063	34712	FBgn0032478	0.827237
1638996_at	CG11727	CG11727 gene product from transcript CG11727-RA	X	-11328711	-11348335	NM_001169250|NM_001169251|NM_132488|NM_167285|NP_001162721|NP_001162722|NP_572716|NP_727526	Dm.3712	32088	FBgn0030299	0.827126
1626323_s_at	CG17255	CG17255 gene product from transcript CG17255-RA	X	-10357850	-10367597	NM_132403|NM_167231|NP_572631|NP_727425	Dm.11437	31976	FBgn0030205	0.826619
1633882_at	Rgk1	CG9811 gene product from transcript CG9811-RB	2R	-15199897	-15212994	NM_137567|NP_611411	Dm.30996	37219	FBgn0034434	0.82651
1632187_at	CG9646	CG9646 gene product from transcript CG9646-RA	2R	12936379	12941360	NM_137339|NP_611183	Dm.13554	36918	FBgn0034184	0.826202
1628651_a_at	Nf1	Neurofibromin 1	3R	21808734	21820876	NM_001014668|NM_170252|NM_170253|NP_001014668|NP_733131|NP_733132	Dm.4313	43149	FBgn0015269	0.826009
1641226_a_at	mask	multiple ankyrin repeats single KH domain	3R	20057445	20075970	NM_176556|NM_176557|NP_788733|NP_788734	Dm.7426	50070	FBgn0043884	0.825815
1640947_at	CG15376	CG15376 gene product from transcript CG15376-RA	X	3982069	3984759	NM_131919|NP_572147	Dm.26452	31354	FBgn0029692	0.825175
1641403_at	CG14967	CG14967 gene product from transcript CG14967-RB	3L	-3210991	-3218920	NM_139532|NP_647789		38395	FBgn0035420	0.825159
1632325_at	tio	tiptop	2L	22020034	22024313	NM_079994|NP_524733	Dm.19461	44272	FBgn0028979	0.82499
1625967_s_at	ps	pasilla	3R	5243663	5275190	NM_001043226|NM_001043227|NM_001043230|NM_001043232|NM_169280|NM_169281|NM_169283|NM_169284|NM_169285|NP_001036691|NP_001036692|NP_001036695|NP_001036697|NP_731351|NP_731352|NP_731354|NP_731355|NP_731356	Dm.6913	44258	FBgn0026188	0.824966
1633390_at										0.824886
1623260_at										0.824275
1632465_s_at	CG6424	CG6424 gene product from transcript CG6424-RA	2R	-13590839	-13596362	NM_001169710|NM_137405|NM_166246|NP_001163181|NP_611249|NP_725709		37012	FBgn0028494	0.82368
1630127_at										0.823447
1627566_a_at	CG33293	CG33293 gene product from transcript CG33293-RA	3R	-1065727	-1066457	NM_206428|NP_996150	Dm.33654|Dm.7315	2768659	FBgn0053293	0.823116
1628815_at	sl	small wing	X	16244341	16250520	NM_057378|NP_476726	Dm.4733	32601	FBgn0003416	0.822641
1636513_a_at	kis	kismet	2L	-210731	-221946	NM_001144289|NM_078717|NM_164376|NP_001137761|NP_523441|NP_722617	Dm.3182	33185	FBgn0086902	0.822394
1637411_s_at	Pur-alpha	Purine-rich binding protein-alpha	4	578607	586562	NM_079885|NM_166767|NM_166768|NM_166769|NP_524624|NP_726579|NP_726580|NP_726581	Dm.5734	43797	FBgn0022361	0.822337
1635652_at	CG3585	CG3585 gene product from transcript CG3585-RA	X	-6135433	-6147287	NM_132074|NP_572302	Dm.17657	31557	FBgn0023458	0.822114
1636152_a_at	CG11138	CG11138 gene product from transcript CG11138-RC	X	-12465243	-12467980	NM_001144720|NM_132581|NM_167325|NP_001138192|NP_572809|NP_727620	Dm.21409	32205	FBgn0030400	0.821974
1624520_a_at	ftz-f1	ftz transcription factor 1	3L	-18745013	-18757510	NM_079419|NM_168775|NP_524143|NP_730359	Dm.995	40045	FBgn0001078	0.820462
1632273_at	CG5789	CG5789 gene product from transcript CG5789-RA	3R	-20361925	-20369629	NM_143012|NP_651269		42928	FBgn0039207	0.820345
1631049_at	Arp14D	Actin-related protein 14D	X	-16442819	-16447979	NM_001103531|NM_078648|NP_001097001|NP_523372	Dm.183	32623	FBgn0011742	0.819414
1631931_s_at	Sdc	Syndecan	2R	-17281121	-17368680	NM_001144256|NM_001144257|NM_001169767|NM_057617|NM_166449|NM_166450|NP_001137728|NP_001137729|NP_001163238|NP_476965|NP_726071|NP_726072	Dm.721	37447	FBgn0010415	0.818971
1631334_at	CG10260	CG10260 gene product from transcript CG10260-RB	X	2519050	2527386	NM_130658|NP_570014	Dm.11491	31247	FBgn0040335	0.817405
1628652_at	Myo10A	unconventional myosin class XV	X	10832481	10858079	NM_001042804|NM_132441|NP_001036269|NP_572669	Dm.17524	32028	FBgn0030252	0.816605
1625354_at	alpha-Est3	alpha-Esterase-3	3R	-3364693	-3367052	NM_001170069|NM_079543|NP_001163540|NP_524267	Dm.1088	40907	FBgn0015571	0.816059
1633816_at	CG17181	CG17181 gene product from transcript CG17181-RA	3L	-582823	-589272	NM_138196|NP_612040	Dm.24590	38072	FBgn0035144	0.815804
1633112_at	moody	CG4322 gene product from transcript CG4322-RA	X	-1938323	-1942427	NM_130614|NP_569970	Dm.12246	31168	FBgn0025631	0.814592
1629586_at	CG34126	CG34126 gene product from transcript CG34126-RB	2L	4981645	4992435	NM_001042870|NP_001036335	Dm.18319	318872	FBgn0083962	0.814398
1635584_s_at	Tm1	Tropomyosin 1	3R	11107253	11133702	NM_001170148|NM_079636|NM_169633|NM_169634|NM_169635|NM_169636|NM_169637|NM_169638|NM_169639|NM_169640|NM_169641|NM_206494|NM_206495|NP_001163619|NP_524360|NP_732001|NP_732002|NP_732003|NP_732004|NP_732005|NP_732006|NP_732007|NP_732008|NP_732009|NP_996216|NP_996217	Dm.19116	41852	FBgn0003721	0.814223
1634069_at	CG41520	CG41520 gene product from transcript CG41520-RA	Un	1242639	1369507	NM_001110549|NM_001110550|NP_001104019|NP_001104020	Dm.29343	5740294	FBgn0087011	0.813653
1626465_a_at	hep	hemipterous	X	-12976840	-12976752	NM_078587|NM_167346|NM_167347|NP_511142|NP_727661|NP_727662	Dm.5867	32256	FBgn0010303	0.811516
1641348_at	CG41265	CG41265 gene product from transcript CG41265-RA	2RHet	476024	570570	NM_001110886|NM_001110887|NP_001104356|NP_001104357	Dm.29278	5740691	FBgn0085586	0.811447
1639575_at	CG18446	CG18446 gene product from transcript CG18446-RA	2R	5758976	5761151	NM_136685|NP_610529	Dm.5946	36023	FBgn0033458	0.811216
1633382_s_at	CG8920	CG8920 gene product from transcript CG8920-RC	2R	16193795	16213478	NM_001169742|NM_001169743|NM_137630|NM_137631|NM_153771|NP_001163213|NP_001163214|NP_611474|NP_611475|NP_722455	Dm.3203	37304	FBgn0027529	0.811102
1628890_at	CG11873	CG11873 gene product from transcript CG11873-RA	3R	24890064	24932424	NM_143409|NP_651666	Dm.21690	43435	FBgn0039633	0.811022
1632251_s_at	Ge-1	CG6181 gene product from transcript CG6181-RA	2L	-11095352	-11100866	NM_135642|NM_164957|NP_609486|NP_723654	Dm.12439	34541	FBgn0032340	0.810056
1637442_at	ttv	tout-velu	2R	10414075	10472826	NM_057883|NP_477231	Dm.2966	36614	FBgn0020245	0.808022
1624265_at	l(1)G0196	lethal (1) G0196	X	21889015	21909502	NM_001103571|NM_176777|NM_176778|NM_176779|NM_176780|NP_001097041|NP_788950|NP_788951|NP_788952|NP_788953	Dm.237	33137	FBgn0027279	0.807291
1626550_at	CG34449	CG34449 gene product from transcript CG34449-RA	X	-9225463	-9248599	NM_001103451|NM_001103452|NM_167189|NP_001096921|NP_001096922|NP_727339	Dm.35876	31887	FBgn0085478	0.807143
1636514_at	Tak1	TGF-beta activated kinase 1	X	-20386932	-20395953	NM_079356|NP_524080	Dm.6425	39659	FBgn0026323	0.806935
1637853_a_at	Hk	Hyperkinetic	X	-10132276	-10138613	NM_078549|NM_167222|NP_511104|NP_727405	Dm.4020	31955	FBgn0001203	0.806898
1630880_at	CG42248	CG42248 gene product from transcript CG42248-RD	X	-702249	-730389	NM_001103390|NM_001103391|NP_001096860|NP_001096861	Dm.32035	31031	FBgn0259100	0.80655
1635188_at	CG6675	CG6675 gene product from transcript CG6675-RB	2L	22108963	22110449	NM_136288|NP_610132	Dm.17890	35439	FBgn0032973	0.80625
1626566_at	CG12262	CG12262 gene product from transcript CG12262-RA	3L	7712460	7714585	NM_139892|NP_648149	Dm.879	38864	FBgn0035811	0.805954
1626387_s_at										0.805569
1627041_s_at	ine	inebriated	2L	-4468029	-4473190	NM_001169400|NM_057664|NM_057665|NM_175958|NM_175959|NP_001162871|NP_477012|NP_477013|NP_787972|NP_787973	Dm.3349	33659	FBgn0011603	0.805427
1629405_s_at										0.805347
1625113_s_at	CG6509	CG6509 gene product from transcript CG6509-RB	2L	-11508398	-11517035	NM_135661|NM_164967|NP_609505|NP_723672	Dm.2056	34573	FBgn0032363	0.805202
1623383_at	Dhc64C	Dynein heavy chain 64C	3L	-4807367	-4825733	NM_079205|NM_168103|NP_523929|NP_729034	Dm.846	38580	FBgn0010349	0.804714
1637103_at	CG9640	CG9640 gene product from transcript CG9640-RA	2R	12932460	12934273	NM_137337|NP_611181	Dm.11525	36916	FBgn0034182	0.80238
1626988_at	CG6805	CG6805 gene product from transcript CG6805-RA	2R	12892957	12895109	NM_137334|NP_611178	Dm.661	36911	FBgn0034179	0.802168
1628475_at	CG8678	CG8678 gene product from transcript CG8678-RA	2L	-21212690	-21220567	NM_136256|NP_610100	Dm.483	35396	FBgn0032935	0.801411
1624928_at	TORC	CG6064 gene product from transcript CG6064-RA	3L	-17654727	-17657719	NM_140744|NP_649001	Dm.11355	39970	FBgn0036746	0.800892
1630729_at	tefu	telomere fusion	3R	-11057921	-11067884	NM_001043247|NP_001036712	Dm.13357	41839	FBgn0045035	0.800664
1636679_at	Mrtf	Myocardin-related transcription factor	3L	-2719695	-2730315	NM_001144406|NM_001144407|NM_167965|NP_001137878|NP_001137879|NP_728775	Dm.13305	38338	FBgn0052296	0.800417
1627571_at	CrebA	Cyclic-AMP response element binding protein A	3L	15528513	15546314	NM_079363|NM_206374|NP_524087|NP_996096	Dm.6979	39682	FBgn0004396	0.799727
1629877_at	CG31683	CG31683 gene product from transcript CG31683-RA	2L	-20456850	-20449973	NM_165330|NP_724265	Dm.3177	261623	FBgn0051683	0.799652
1629072_at										0.799519
1638939_at	CalpA	Calpain-A	2R	15312577	15318068	NM_001103908|NM_057699|NM_057700|NP_001097378|NP_477047|NP_477048	Dm.1726	37232	FBgn0012051	0.799417
1631481_a_at	Kr-h1	Kruppel homolog 1	2L	6081807	6096498	NM_001144324|NM_058118|NM_058119|NP_001137796|NP_477466|NP_477467	Dm.3266	33861	FBgn0028420	0.79932
1637051_at	RhoGAP71E	CG32149 gene product from transcript CG32149-RC	3L	15581979	15600225	NM_001144484|NM_140527|NM_168629|NM_168630|NP_001137956|NP_648784|NP_730060|NP_730061	Dm.14535	39693	FBgn0036518	0.798901
1630660_at	CG14033	CG14033 gene product from transcript CG14033-RA	2L	5242706	5244239	NM_164636|NP_723071	Dm.29845	50420	FBgn0046776	0.798611
1638775_at	Mdr50	Multi drug resistance 50	2R	10134470	10140102	NM_079016|NP_523740	Dm.23247	36582	FBgn0010241	0.798489
1639526_a_at	Mekk1	CG7717 gene product from transcript CG7717-RB	3R	-14558827	-14565818	NM_142493|NM_169833|NP_650750|NP_732373	Dm.4356	42253	FBgn0024329	0.798217
1636894_s_at										0.797907
1633336_at	CG42270	CG42270 gene product from transcript CG42270-RB	X	17604818	17645728	NM_001103542|NM_133012|NM_167576|NP_001097012|NP_573240|NP_728095	Dm.197	32754	FBgn0259165	0.797545
1628712_at	CG17754	CG17754 gene product from transcript CG17754-RC	X	9144459	9149837	NM_132321|NM_167187|NM_176721|NP_572549|NP_727331|NP_788894	Dm.19058	31873	FBgn0030114	0.797524
1626368_at	lace	CG4162 gene product from transcript CG4162-RA	2L	15499109	15505018	NM_057266|NP_476614	Dm.3067	34910	FBgn0002524	0.797313
1636614_a_at	vav	CG7893 gene product from transcript CG7893-RB	X	19155863	19167312	NM_001103560|NM_133144|NM_167642|NP_001097030|NP_573372|NP_728235	Dm.218	32920	FBgn0040068	0.797007
1637367_at	CG10799	CG10799 gene product from transcript CG10799-RA	2R	9145390	9145997	NM_137015|NP_610859	Dm.7966	36472	FBgn0033821	0.7969
1640040_at	CG12693	CG12693 gene product from transcript CG12693-RB	X	-4221112	-4223336	NM_131933|NP_572161	Dm.5139	31375	FBgn0029705	0.796807
1639690_a_at	sba	six-banded	3R	-19719888	-19748695	NM_001104422|NM_001104423|NP_001097892|NP_001097893	Dm.2202	42824	FBgn0016754	0.796798
1628777_at	CG12140	CG12140 gene product from transcript CG12140-RA	2R	5798397	5800993	NM_136692|NP_610536	Dm.26258	36031	FBgn0033465	0.79629
1625636_s_at	pan	pangolin	4	89955	129430	NM_001014685|NM_001038709|NM_079880|NM_166718|NM_166719|NM_166720|NM_166721|NM_166722|NM_166723|NM_166724|NP_001014685|NP_001033798|NP_524619|NP_726522|NP_726523|NP_726524|NP_726525|NP_726526|NP_726527|NP_726528	Dm.17803	43769	FBgn0085432	0.795302
1641458_s_at	Eph	Eph receptor tyrosine kinase	4	631311	641552	NM_001169353|NM_079886|NM_166774|NM_166775|NM_166776|NM_166777|NP_001162824|NP_524625|NP_726588|NP_726589|NP_726590|NP_726591	Dm.6630	43803	FBgn0025936	0.794853
1639303_at	ste24b	ste24b prenyl protease type I	2R	-12886114	-12887631	NM_137330|NP_611174	Dm.14963	36907	FBgn0034175	0.794757
1634248_at										0.794571
1640213_at	CG18631	CG18631 gene product from transcript CG18631-RA	2R	13429408	13431860	NM_137386|NP_611230	Dm.13557	36983	FBgn0034239	0.794173
1625168_at										0.793691
1625603_at	CG13604	CG13604 gene product from transcript CG13604-RA	3R	-19814527	-19817033	NM_001104426|NM_001104427|NM_001104428|NM_142945|NP_001097896|NP_001097897|NP_001097898|NP_651202	Dm.4624	42840	FBgn0039137	0.791998
1625281_at	CG6191	CG6191 gene product from transcript CG6191-RA	2R	-9468090	-9480841	NM_137046|NP_610890		36513	FBgn0027581	0.791841
1637684_at	unc-104	CG8566 gene product from transcript CG8566-RB	2R	-12639000	-12653487	NM_001103876|NM_137311|NM_166190|NM_166192|NP_001097346|NP_611155|NP_725607|NP_725610	Dm.3265	36876	FBgn0034155	0.790751
1636186_s_at	Fer2LCH	Ferritin 2 light chain homologue	3R	26213553	26216306	NM_080063|NM_170483|NM_170484|NP_524802|NP_733362|NP_733363	Dm.1810	44965	FBgn0015221	0.790699
1635158_at	CG13924	CG13924 gene product from transcript CG13924-RB	3L	1870118	1871564	NM_139415|NP_647672	Dm.27037	38247	FBgn0035286	0.790647
1636321_s_at	CG13624	CG13624 gene product from transcript CG13624-RB	3R	-20385001	-20398216	NM_001043287|NM_001043288|NM_143014|NM_170150|NM_170151|NM_170152|NP_001036752|NP_001036753|NP_651271|NP_733012|NP_733013|NP_733014	Dm.1319	42930	FBgn0039209	0.789924
1639439_at	Sclp	CG2471 gene product from transcript CG2471-RA	X	-11815679	-11816793	NM_001169256|NM_132542|NP_001162727|NP_572770	Dm.3551	32156	FBgn0030357	0.789638
1633016_a_at	stau	staufen	2R	-14007128	-14011366	NM_001169714|NM_057403|NM_166263|NP_001163185|NP_476751|NP_725748	Dm.4722	37065	FBgn0003520	0.789241
1635711_s_at	Ank	Ankyrin	4	-137014	-150317	NM_001169348|NM_001169349|NM_175925|NM_175926|NM_175927|NM_175928|NP_001162819|NP_001162820|NP_787121|NP_787122|NP_787123|NP_787124	Dm.1891	43770	FBgn0011747	0.78896
1623424_a_at	babo	baboon	2R	4839845	4850301	NM_001169621|NM_057651|NM_057652|NP_001163092|NP_476999|NP_477000	Dm.5376	35900	FBgn0011300	0.786872
1636484_at	RNaseX25	Ribonuclease X25	3L	7963692	7965549	NM_079242|NP_523966	Dm.4068	38885	FBgn0010406	0.786138
1632306_at	CG9467	CG9467 gene product from transcript CG9467-RA	3R	-5623495	-5626773	NM_141695|NP_649952	Dm.4583	41207	FBgn0037758	0.785009
1626336_at										0.784281
1629851_at	CG31998	CG31998 gene product from transcript CG31998-RA	4	-218503	-226552	NM_166742|NP_726548	Dm.33081	43774	FBgn0051998	0.784106
1624660_at	Ptp10D	Protein tyrosine phosphatase 10D	X	11516060	11571371	NM_001144715|NM_167292|NM_206690|NM_206691|NP_001138187|NP_727544|NP_996413|NP_996414	Dm.7386	32115	FBgn0004370	0.783631
1623648_s_at										0.783186
1635804_at	nito	spenito	2R	3849990	3857320	NM_136495|NM_165579|NP_610339|NP_724633	Dm.2130	35756	FBgn0027548	0.781264
1640918_at	ome	omega	3L	14665967	14740970	NM_001104136|NM_001144483|NM_080000|NP_001097606|NP_001137955|NP_524739	Dm.1637	44297	FBgn0259175	0.781123
1629306_at	X11L	CG5675 gene product from transcript CG5675-RB	X	17493643	17500912	NM_001169310|NM_132996|NP_001162781|NP_573224	Dm.3379	252671	FBgn0026313	0.781031
1635703_s_at	l(3)82Fd	CG32464 gene product from transcript CG32464-RR	3R	-1119684	-1105630	NM_001031977|NM_001031978|NM_001043213|NM_001043214|NM_001144534|NM_001144535|NM_001144536|NM_001144537|NM_143760|NM_169038|NM_169039|NM_169045|NM_169047|NM_170640|NM_170641|NM_170642|NM_170643|NM_170644|NM_206429|NP_001027148|NP_001027149|NP_001036678|NP_001036679|NP_001138006|NP_001138007|NP_001138008|NP_001138009|NP_652017|NP_730909|NP_730910|NP_730911|NP_730912|NP_730913|NP_730914|NP_730915|N…	Dm.34339	45467	FBgn0013576	0.780192
1637605_s_at	CG1146	CG1146 gene product from transcript CG1146-RB	3L	2488818	2492613	NM_139468|NM_167950|NM_167951|NP_647725|NP_728749|NP_728750	Dm.33556	38313	FBgn0035346	0.779929
1631594_s_at	Pi3K92E	CG4141 gene product from transcript CG4141-RA	3R	-16454693	-16460430	NM_142645|NM_169910|NP_650902|NP_732536	Dm.1876	42446	FBgn0015279	0.779178
1623825_s_at	CG17018	CG17018 gene product from transcript CG17018-RA	2L	22311930	22368776	NM_165413|NM_165414|NM_165415|NP_724392|NP_724393|NP_724394	Dm.20928	49895	FBgn0039972	0.779164
1632807_at	Dhap-at	Dihydroxyacetone phosphate acyltransferase	3R	-21311339	-21314810	NM_080271|NP_525010		53586	FBgn0040212	0.777473
1633026_a_at	CG31158	CG31158 gene product from transcript CG31158-RG	3R	18413476	18434564	NM_001104403|NM_001104404|NM_001170220|NM_170027|NM_176541|NP_001097873|NP_001097874|NP_001163691|NP_732769|NP_788718		42665	FBgn0051158	0.777255
1626527_at	hh	hedgehog	3R	-18953890	-18967628	NM_001038976|NM_079735|NP_001034065|NP_524459	Dm.2371	42737	FBgn0004644	0.776979
1627886_at										0.776878
1622931_at	CG5146	CG5146 gene product from transcript CG5146-RA	3L	5576788	5583468	NM_139717|NP_647974	Dm.852	38630	FBgn0035617	0.776846
1638995_at	CG2292	CG2292 gene product from transcript CG2292-RA	2R	-5950883	-5954060	NM_136705|NP_610549	Dm.19894	36049	FBgn0033479	0.776267
1635714_s_at	fdl	fused lobes	2R	-8375252	-8378884	NM_165908|NM_165909|NP_725178|NP_725179	Dm.3735	250735	FBgn0045063	0.775693
1628943_at	Tsf2	Transferrin 2	3L	-12523535	-12526821	NM_079320|NP_524044	Dm.944	39435	FBgn0036299	0.775645
1631153_at	osk	oskar	3R	4760852	4764123	NM_169248|NM_206464|NP_731295|NP_996186	Dm.7184	41066	FBgn0003015	0.775496
1629644_s_at	Mtl	Mig-2-like	3R	23462133	23465005	NM_079809|NM_170343|NM_170344|NP_524533|NP_733222|NP_733223	Dm.7867	43319	FBgn0039532	0.774836
1634675_s_at	CG3774	CG3774 gene product from transcript CG3774-RA	X	6113956	6116753	NM_132071|NM_167062|NP_572299|NP_727071	Dm.17659	31553	FBgn0029849	0.774081
1626339_at	garz	gartenzwerg	2R	8214178	8221326	NM_136917|NM_165881|NP_610761|NP_725133	Dm.5126	36337	FBgn0033714	0.773643
1634306_at	Klp98A	Kinesin-like protein at 98A	3R	-23373495	-23384836	NM_079808|NP_524532	Dm.6230	43310	FBgn0004387	0.773337
1623996_at	CG5001	CG5001 gene product from transcript CG5001-RA	2L	1186255	1196806	NM_134742|NP_608586	Dm.18448	33308	FBgn0031322	0.773079
1636323_at	CG2249	CG2249 gene product from transcript CG2249-RA	2R	5936987	5938379	NM_144140|NM_176118|NP_652397|NP_788298	Dm.19089	50246	FBgn0040773	0.772261
1639361_a_at	garz	gartenzwerg	2R	8214178	8221326	NM_136917|NM_165881|NP_610761|NP_725133	Dm.5126	36337	FBgn0033714	0.772218
1624116_at	Mst36Fa	Male-specific transcript 36Fa	2L	-18675196	-18676998	NM_165259|NP_724121		318948	FBgn0086681	0.770862
1638220_at	CG16888	CG16888 gene product from transcript CG16888-RA	2L	-13812701	-13813234	NM_135834|NP_609678	Dm.7642	34789	FBgn0032533	0.770205
1623325_at	CG6847	CG6847 gene product from transcript CG6847-RA	X	17805495	17818198	NM_133031|NP_573259	Dm.17333	32778	FBgn0030884	0.769991
1635541_s_at	MESK2	Misexpression suppressor of KSR 2	2R	17389590	17404747	NM_079080|NM_166454|NM_166455|NM_166456|NM_206190|NM_206191|NM_206192|NM_206193|NM_206194|NP_523804|NP_726076|NP_726077|NP_726078|NP_995912|NP_995913|NP_995914|NP_995915|NP_995916	Dm.20433	37451	FBgn0043070	0.769754
1629243_at	Dab	Disabled	3L	16706241	16717089	NM_001169984|NM_079395|NP_001163455|NP_524119	Dm.2851	39866	FBgn0000414	0.7694
1632621_at	CG12946	CG12946 gene product from transcript CG12946-RB	3R	-5597516	-5600141	NM_001043234|NM_141687|NP_001036699|NP_649944	Dm.5895	41198	FBgn0037750	0.768845
1636648_s_at										0.768487
1635984_at	Neu3	CG7649 gene product from transcript CG7649-RC	3R	-10493574	-10523057	NM_001032403|NM_001032404|NP_001027575|NP_001027576	Dm.11236	3772109	FBgn0051314	0.767511
1639671_at	egr	eiger	2R	5965869	5971715	NM_165735|NM_206069|NP_724878|NP_995791	Dm.13536	36054	FBgn0033483	0.767239
1634989_at	Acon	Aconitase	2L	21168355	21173017	NM_001103716|NM_001169559|NM_079969|NP_001097186|NP_001163030|NP_524708	Dm.7227	44149	FBgn0010100	0.767239
1640321_at	CG1347	CG1347 gene product from transcript CG1347-RA	3R	1495434	1504523	NM_141316|NM_206434|NP_649573|NP_996156	Dm.17168	40700	FBgn0037363	0.767186
1630649_at	CG12520	CG12520 gene product from transcript CG12520-RB	3L	-12894474	-12895674	NM_001104126|NP_001097596	Dm.35697	39466	FBgn0036324	0.766912
1639752_at	mthl1	methuselah-like 1	X	16534937	16543730	NM_132912|NP_573140	Dm.13459	32637	FBgn0030766	0.766769
1631844_at	Myo95E	Myosin 95E	3R	-19981403	-19987011	NM_001032033|NM_001032034|NM_001032035|NM_001032036|NM_001032037|NM_206555|NM_206556|NP_001027204|NP_001027205|NP_001027206|NP_001027207|NP_001027208|NP_996278|NP_996279	Dm.1309	2768680	FBgn0039157	0.766132
1633612_at	ps	pasilla	3R	5243663	5275190	NM_001043226|NM_001043227|NM_001043230|NM_001043232|NM_169280|NM_169281|NM_169283|NM_169284|NM_169285|NP_001036691|NP_001036692|NP_001036695|NP_001036697|NP_731351|NP_731352|NP_731354|NP_731355|NP_731356	Dm.6913	44258	FBgn0026188	0.766097
1626352_at										0.765934
1635919_at	CG13255	CG13255 gene product from transcript CG13255-RA	3L	20830999	20831929	NM_144025|NP_652282	Dm.7407	50109	FBgn0040636	0.765622
1633681_at	CG2519	CG2519 gene product from transcript CG2519-RB	3R	-1365225	-1373490	NM_141289|NM_206431|NP_649546|NP_996153	Dm.9874	40666	FBgn0037336	0.764678
1629181_at	CG33494	CG33494 gene product from transcript CG33494-RA	3R	-21319280	-21320883	NM_206572|NP_996295	Dm.19506	2768686	FBgn0053494	0.763693
1623516_s_at	Ent1	Equilibrative nucleoside transporter 1	2L	-355558	-357868	NM_134675|NM_164381|NP_608519|NP_722628	Dm.30791	33207	FBgn0031250	0.763256
1626089_at	CG32234	CG32234 gene product from transcript CG32234-RA	3L	-4642558	-4644196	NM_168099|NP_729024	Dm.26510	317932	FBgn0052234	0.762964
1629286_s_at	Lag1	Longevity assurance gene 1	X	-6151691	-6161260	NM_144269|NM_167063|NP_652526|NP_727075	Dm.1552	50392	FBgn0040918	0.762758
1623022_at	CG15820	CG15820 gene product from transcript CG15820-RA	3L	-2172994	-2174332	NM_139439|NP_647696	Dm.13911	38277	FBgn0035312	0.762721
1639679_at	5PtaseI	CG42283 gene product from transcript CG42283-RB	3R	-20866783	-20870837	NM_001144636|NM_001144637|NM_170190|NP_001138108|NP_001138109|NP_733069	Dm.20795	326119	FBgn0259178	0.762694
1632675_s_at	CG5455	CG5455 gene product from transcript CG5455-RA	3R	22287250	22295732	NM_143224|NM_170273|NM_170274|NP_651481|NP_733152|NP_733153	Dm.1344	43196	FBgn0039430	0.760697
1625470_s_at	WASp	CG1520 gene product from transcript CG1520-RA	3R	-24650227	-24653105	NM_143380|NM_170378|NM_176578|NP_651637|NP_733257|NP_788755	Dm.6373	43402	FBgn0024273	0.760506
1631764_a_at	CG30115	CG30115 gene product from transcript CG30115-RE	2R	-14441623	-14499260	NM_176223|NP_788403		37134	FBgn0050115	0.760101
1641429_at	GstE2	Glutathione S transferase E2	2R	14286992	14287884	NM_137480|NP_611324	Dm.5821	37107	FBgn0063498	0.759249
1628489_at	dally	division abnormally delayed	3L	8820605	8883262	NM_079259|NP_523983	Dm.2277	39013	FBgn0011577	0.758786
1634658_a_at	nemy	no extended memory	2R	-8558579	-8561986	NM_001169658|NM_001169659|NM_136965|NM_165938|NM_165939|NM_165941|NM_165942|NM_165943|NP_001163129|NP_001163130|NP_610809|NP_725212|NP_725213|NP_725215|NP_725216|NP_725217	Dm.33461	36396	FBgn0033765	0.757966
1637398_a_at	capu	cappuccino	2L	-3872659	-3880038	NM_001144311|NM_001144312|NM_001144313|NM_001144314|NM_001144315|NM_057618|NM_164565|NM_164566|NM_164567|NP_001137783|NP_001137784|NP_001137785|NP_001137786|NP_001137787|NP_476966|NP_722950|NP_722951|NP_722952	Dm.4776	33611	FBgn0000256	0.75644
1624783_at	CG14961	CG14961 gene product from transcript CG14961-RA	3L	3330141	3332942	NM_139551|NP_647808	Dm.25439	38414	FBgn0035439	0.755832
1636122_at	Socs16D	Suppressor of Cytokine Signaling at 16D	X	-17716229	-17721388	NM_078666|NP_523390	Dm.6250	32760	FBgn0030869	0.755668
1632403_at	CG12263	CG12263 gene product from transcript CG12263-RA	2R	14313934	14317838	NM_137488|NP_611332	Dm.10929	37118	FBgn0034346	0.755554
1638770_a_at	cenB1A	centaurin beta 1A	3R	18944124	18949941	NM_001170225|NM_079734|NM_170049|NP_001163696|NP_524458|NP_732826	Dm.6985	42735	FBgn0039056	0.755089
1634654_at	poe	purity of essence	2L	-8054321	-8071591	NM_057638|NP_476986	Dm.7936	46243	FBgn0011230	0.754532
1629579_at	CG2478	CG2478 gene product from transcript CG2478-RA	2L	-20650754	-20656176	NM_136200|NP_610044	Dm.479	35325	FBgn0032872	0.754298
1628986_at	gp210	CG7897 gene product from transcript CG7897-RA	2R	1648372	1660077	NM_136340|NP_610184	Dm.3364	35512	FBgn0033039	0.754019
1629693_at	CG15080	CG15080 gene product from transcript CG15080-RA	2R	14670805	14682105	NM_137530|NP_611374	Dm.15896	37167	FBgn0034391	0.752305
1627885_s_at	CG12316	CG12316 gene product from transcript CG12316-RB	3L	-15124610	-15129457	NM_140495|NM_168611|NP_648752|NP_730030	Dm.11998	39650	FBgn0036483	0.752135
1637384_a_at	CG3638	CG3638 gene product from transcript CG3638-RE	X	-1111981	-1129086	NM_166872|NM_166873|NM_166874|NP_726720|NP_726721|NP_726722	Dm.12259	31071	FBgn0026875	0.751323
1624192_at	r-cup	ryder cup	X	-20894416	-20896915	NM_134575|NP_608419	Dm.10796	33075	FBgn0031142	0.750286
1625740_at	CG7466	CG7466 gene product from transcript CG7466-RA	2L	8043714	8054328	NM_135336|NP_609180	Dm.2153	34099	FBgn0031981	0.749995
1636791_s_at	iPLA2-VIA	calcium-independent phospholipase A2 VIA	3L	-9853316	-9857459	NM_140109|NM_168383|NM_168384|NM_168385|NP_648366|NP_729565|NP_729566|NP_729567	Dm.11227	39160	FBgn0036053	0.749774
1625569_at	CG7565	CG7565 gene product from transcript CG7565-RA	3L	-8080734	-8084872	NM_001144434|NM_139914|NP_001137906|NP_648171	Dm.15497	38893	FBgn0035833	0.749485
1624724_at	b6	CG3100 gene product from transcript CG3100-RA	X	1580658	1584220	NM_058017|NP_477365	Dm.17	31124	FBgn0024897	0.74901
1640576_a_at	osk	oskar	3R	4760852	4764123	NM_169248|NM_206464|NP_731295|NP_996186	Dm.7184	41066	FBgn0003015	0.748982
1624503_at	Rcd2	Reduction in Cnn dots 2	3L	-20521069	-20533514	NM_140987|NP_649244	Dm.5464	40283	FBgn0037012	0.748917
1635840_s_at	msl-2	male-specific lethal 2	2L	-3462215	-3466111	NM_078743|NM_164536|NP_523467|NP_722907	Dm.14311	33565	FBgn0005616	0.748357
1623244_at	Ect4	CG34373 gene product from transcript CG34373-RD	3L	8067546	8101938	NM_001043129|NM_001104071|NM_001104074|NM_001104075|NM_168254|NP_001036594|NP_001097541|NP_001097544|NP_001097545|NP_729327	Dm.5517	38895	FBgn0085402	0.748174
1632822_at	gig	gigas	3L	20122281	20132450	NM_079453|NP_524177	Dm.2047	40201	FBgn0005198	0.74799
1630995_at	chif	chiffon	2L	-16343591	-16352600	NM_078859|NM_165156|NP_523583|NP_723965	Dm.3792	34974	FBgn0000307	0.747666
1636219_at	Ac13E	Adenylyl cyclase 35C	X	-15405487	-15416196	NM_001014745|NM_057951|NP_001014745|NP_477299	Dm.3052	32485	FBgn0022710	0.747293
1629408_s_at	CG30387	CG30387 gene product from transcript CG30387-RI	2R	17183177	17197916	NM_001144250|NM_001144251|NM_001144252|NM_001144253|NM_001144254|NM_001169762|NM_137730|NM_166441|NM_166442|NP_001137722|NP_001137723|NP_001137724|NP_001137725|NP_001137726|NP_001163233|NP_611574|NP_726059|NP_726060	Dm.30882	37433	FBgn0050387	0.746962
1630887_a_at	ens	ensconsin	3L	-4123552	-4134508	NM_001104028|NM_139604|NM_168061|NM_168062|NM_168063|NM_168064|NP_001097498|NP_647861|NP_728938|NP_728939|NP_728940|NP_728941	Dm.14813	38491	FBgn0035500	0.746389
1637478_s_at	heph	hephaestus	3R	-27677503	-27760892	NM_001104522|NM_001104523|NM_001104524|NM_001170316|NM_001170317|NM_001170318|NM_001170319|NM_001170320|NM_001170321|NM_001170322|NM_001170323|NM_079964|NM_170581|NM_170582|NM_176596|NM_176597|NM_176598|NM_176599|NM_176600|NM_176601|NM_176602|NM_176603|NP_001097992|NP_001097993|NP_001097994|NP_001163787|NP_001163788|NP_001163789|NP_001163790|NP_001163791|NP_001163792|NP_001163793|NP_001163794|NP_…	Dm.19417	48571	FBgn0011224	0.746334
1633454_s_at	Pfrx	6-phosphofructo-2-kinase	X	19389537	19403390	NM_058103|NM_058104|NM_167651|NM_167652|NM_167653|NM_167654|NM_167655|NM_167656|NP_477451|NP_477452|NP_728249|NP_728250|NP_728251|NP_728252|NP_728253|NP_728254	Dm.7752	32938	FBgn0027621	0.746167
1624923_s_at										0.745864
1625945_a_at	CG1233	CG1233 gene product from transcript CG1233-RB	3L	361477	365681	NM_138190|NM_167833|NP_612034|NP_728528	Dm.23271	38063	FBgn0035137	0.744431
1641297_at	hyd	hyperplastic discs	3R	-5540343	-5551333	NM_079572|NP_524296	Dm.7365	41181	FBgn0002431	0.743797
1634156_at	CG5604	CG5604 gene product from transcript CG5604-RA	2L	-10281942	-10292278	NM_135525|NP_609369	Dm.11781	34378	FBgn0032208	0.743135
1636793_at	Cyp4d2	Cytochrome P450-4d2	X	2070923	2072767	NM_080304|NP_525043	Dm.1696	31192	FBgn0011576	0.743015
1623977_at	nvy	nervy	2R	20163259	20178611	NM_079117|NP_523841	Dm.2567	37886	FBgn0005636	0.742925
1635469_at										0.742813
1628420_s_at	CG6923	CG6923 gene product from transcript CG6923-RA	3R	-7570203	-7574747	NM_141855|NM_169422|NP_650112|NP_731623	Dm.7827	41420	FBgn0037944	0.742136
1638050_s_at	Sox14	Sox box protein 14	2R	19866743	19872700	NM_057546|NM_134290|NP_476894|NP_599117	Dm.760	37822	FBgn0005612	0.741855
1632304_at	CG8026	CG8026 gene product from transcript CG8026-RB	2R	-5074172	-5079600	NM_136624|NM_165664|NP_610468|NP_724769	Dm.541	35941	FBgn0033391	0.741311
1639826_at	CG32662	CG32662 gene product from transcript CG32662-RA	X	11723450	11727536	NM_132522|NP_572750	Dm.4433	32136	FBgn0052662	0.740915
1629745_at	CG6439	CG6439 gene product from transcript CG6439-RA	3R	-17842546	-17845104	NM_001170211|NM_142743|NP_001163682|NP_651000	Dm.11391	42586	FBgn0038922	0.739434
1638563_at	CG6490	CG6490 gene product from transcript CG6490-RB	3R	-22296824	-22360939	NM_001170273|NM_143225|NP_001163744|NP_651482		43197	FBgn0039431	0.73853
1627955_a_at	Asator	CG11533 gene product from transcript CG11533-RF	4	-493520	-502562	NM_143667|NM_166765|NM_166766|NP_651924|NP_726576|NP_726577		43794	FBgn0039908	0.738055
1630329_at	Set2	CG1716 gene product from transcript CG1716-RA	X	13307310	13315057	NM_001169269|NM_132660|NP_001162740|NP_572888		32301	FBgn0030486	0.737432
1640755_at	Cyp6a8	Cytochrome P450-6a8	2R	-10774673	-10776514	NM_079025|NP_523749	Dm.6618	36666	FBgn0013772	0.737372
1641074_s_at	Myo31DF	Myosin 31DF	2L	-10491681	-10506780	NM_078814|NM_164933|NP_523538|NP_723596	Dm.5426	34445	FBgn0086347	0.737057
1637943_at	how	held out wings	3R	17867913	17905043	NM_001032032|NM_001170212|NM_001170213|NM_079723|NM_169992|NP_001027203|NP_001163683|NP_001163684|NP_524447|NP_732695	Dm.20227	42596	FBgn0017397	0.736967
1639266_at	CG15744	CG15744 gene product from transcript CG15744-RA	X	13182395	13188468	NM_132642|NP_572870	Dm.3618	2768909	FBgn0030466	0.736599
1637084_at	CG14883	CG14883 gene product from transcript CG14883-RA	3R	12281775	12283927	NM_142290|NP_650547	Dm.16812	41997	FBgn0038432	0.735939
1637687_at	ct	cut	X	7503180	7570056	NM_001144702|NM_080025|NM_167130|NP_001138174|NP_524764|NP_727194	Dm.1827	44540	FBgn0004198	0.735648
1626774_s_at	robo	roundabout	2R	-18580028	-18587853	NM_057551|NM_166543|NP_476899|NP_726224	Dm.7485	37603	FBgn0005631	0.735423
1632687_at	mib1	mind bomb 1	3L	-15999651	-16004912	NM_140569|NP_648826	Dm.10758	39750	FBgn0036558	0.734938
1626170_at	CG18445	CG18445 gene product from transcript CG18445-RA	2R	-5923267	-5936123	NM_136702|NP_610546	Dm.5422	36045	FBgn0033476	0.734707
1628946_at	lola	longitudinals lacking	2R	-6419252	-6421862	NM_001032229|NM_080027|NM_170617|NM_170618|NM_170619|NM_170620|NM_170621|NM_170622|NM_170623|NM_176128|NM_176129|NM_176130|NM_176131|NM_176132|NM_176133|NM_176134|NM_176135|NM_176136|NM_176137|NM_176138|NM_176139|NM_176140|NM_206082|NM_206083|NM_206084|NM_206085|NP_001027400|NP_524766|NP_724945|NP_724946|NP_724949|NP_724950|NP_724951|NP_724952|NP_724953|NP_788308|NP_788309|NP_788310|NP_788311|NP_…	Dm.11710	44548	FBgn0005630	0.734114
1626499_at	GATAe	CG10278 gene product from transcript CG10278-RA	3R	11837992	11844855	NM_142259|NP_650516	Dm.1217	41945	FBgn0038391	0.733962
1632457_s_at	mam	mastermind	2R	9878685	9947861	NM_080376|NM_166030|NM_206109|NP_525115|NP_725354|NP_995831	Dm.613	36555	FBgn0002643	0.733867
1637947_s_at	CG30389	CG30389 gene product from transcript CG30389-RA	2R	-17036237	-17045522	NM_137711|NM_137712|NP_611555|NP_611556		37410	FBgn0050389	0.732875
1634269_at	CG13784	CG13784 gene product from transcript CG13784-RC	2L	-7218642	-7220029	NM_001042878|NM_164742|NP_001036343|NP_723261	Dm.20406	34003	FBgn0031897	0.732752
1630084_at	CG10205	CG10205 gene product from transcript CG10205-RB	2R	10720337	10721460	NM_137149|NM_166072|NP_610993|NP_725422	Dm.5769	36650	FBgn0033970	0.731742
1637625_s_at	CG32813	CG32813 gene product from transcript CG32813-RD	X	1274948	1286884	NM_130553|NM_166881|NM_166882|NM_166883|NM_166884|NM_166885|NP_569909|NP_726733|NP_726734|NP_726735|NP_726736|NP_726737	Dm.6616	31089	FBgn0052813	0.731184
1625196_a_at	CG14995	CG14995 gene product from transcript CG14995-RF	3L	-4094503	-4101214	NM_001169871|NM_001169872|NM_139600|NM_168057|NM_168058|NM_168059|NP_001163342|NP_001163343|NP_647857|NP_728933|NP_728934|NP_728935	Dm.7317	38487	FBgn0035497	0.730951
1631303_s_at	NK7.1	CG8524 gene product from transcript CG8524-RA	3R	-10155848	-10193013	NM_142100|NM_169580|NP_650357|NP_731904	Dm.2986|Dm.36879	41747	FBgn0024321	0.730509
1635470_at	GNBP3	Gram-negative bacteria binding protein 3	3L	8948120	8949598	NM_079262|NP_523986	Dm.898	39020	FBgn0040321	0.730261
1626144_at	CG7763	CG7763 gene product from transcript CG7763-RA	2R	7302256	7302967	NM_136841|NP_610685	Dm.9030	36235	FBgn0040503	0.729908
1632297_at	Atg2	Autophagy-specific gene 2	3L	2774378	2780688	NM_139491|NP_647748	Dm.827	38344	FBgn0044452	0.729728
1625542_a_at	Tm1	Tropomyosin 1	3R	11107253	11133702	NM_001170148|NM_079636|NM_169633|NM_169634|NM_169635|NM_169636|NM_169637|NM_169638|NM_169639|NM_169640|NM_169641|NM_206494|NM_206495|NP_001163619|NP_524360|NP_732001|NP_732002|NP_732003|NP_732004|NP_732005|NP_732006|NP_732007|NP_732008|NP_732009|NP_996216|NP_996217	Dm.19116	41852	FBgn0003721	0.729395
1624499_s_at	CG9911	CG9911 gene product from transcript CG9911-RD	X	-16187885	-16190303	NM_132883|NM_167494|NM_167495|NM_167496|NP_573111|NP_727947|NP_727948|NP_727949	Dm.4122	32588	FBgn0030734	0.729373
1630295_at										0.729306
1631195_at	CG30156	CG30156 gene product from transcript CG30156-RA	2R	-2868950	-2870491	NM_165500|NP_724520	Dm.33544	246488	FBgn0050156	0.729215
1625102_at	CG14299	CG14299 gene product from transcript CG14299-RC	3R	-14580308	-14584588	NM_001014640|NM_142495|NP_001014640|NP_650752	Dm.13715	42256	FBgn0038651	0.729053
1634197_at	CG11576	CG11576 gene product from transcript CG11576-RA	3R	-27632587	-27635907	NM_143644|NP_651901	Dm.5916	43756	FBgn0039882	0.728933
1623418_at	Cad96Ca	CG10244 gene product from transcript CG10244-RA	3R	-21023288	-21034003	NM_143092|NP_651349	Dm.6193	43026	FBgn0022800	0.728873
1625942_s_at	dia	diaphanous	2L	20758146	20767523	NM_057633|NM_165341|NP_476981|NP_724285	Dm.4235	35340	FBgn0011202	0.727382
1634978_at	CG13117	CG13117 gene product from transcript CG13117-RA	2L	9736644	9737329	NM_135463|NP_609307	Dm.19806	34289	FBgn0032140	0.727127
1623873_at	Stim	Stromal interaction molecule	X	-15828932	-15834468	NM_078633|NM_206747|NM_206748|NP_523357|NP_996470|NP_996471	Dm.172	32556	FBgn0045073	0.726231
1640048_s_at	CG34449	CG34449 gene product from transcript CG34449-RA	X	-9225463	-9248599	NM_001103451|NM_001103452|NM_167189|NP_001096921|NP_001096922|NP_727339	Dm.35876	31887	FBgn0085478	0.726111
1623558_at	Cpr49Ae	Cuticular protein 49Ae	2R	8289719	8292619	NM_136930|NP_610774	Dm.581	36351	FBgn0033728	0.724316
1624117_at	ssp3	short spindle 3	2L	-18916524	-18943948	NM_136073|NP_609917	Dm.11416	35149	FBgn0032723	0.723757
1629309_at	CG7627	CG7627 gene product from transcript CG7627-RA	2L	-8355673	-8361198	NM_135371|NP_609215	Dm.353	34148	FBgn0032026	0.723742
1630550_a_at	CG5674	CG5674 gene product from transcript CG5674-RA	2L	17963337	17974870	NM_136012|NM_165232|NM_165233|NP_609856|NP_724077|NP_724079	Dm.12153	35072	FBgn0032656	0.723108
1641685_at	Edc3	Enhancer of decapping 3	3L	-17518430	-17522976	NM_140735|NP_648992	Dm.2069	39957	FBgn0036735	0.723075
1626237_at	CG12734	CG12734 gene product from transcript CG12734-RA	3L	3178933	3185289	NM_139523|NM_206262|NP_647780|NP_995984	Dm.10802	38385	FBgn0035411	0.722027
1639947_s_at	Eaf	ELL-associated factor	2R	-3285730	-3295326	NM_001169599|NM_136429|NM_165518|NM_165519|NM_165520|NM_165521|NM_206048|NM_206049|NP_001163070|NP_610273|NP_724547|NP_724548|NP_724549|NP_724550|NP_995770|NP_995771	Dm.7246	35660	FBgn0033166	0.721811
1623897_at										0.72131
1637966_at	slpr	slipper	X	-8064705	-8071187	NM_132230|NP_572458	Dm.3504	44111	FBgn0030018	0.720406
1628929_s_at	CG1902	CG1902 gene product from transcript CG1902-RA	2R	5481587	5493129	NM_136663|NM_165689|NP_610507|NP_724815	Dm.3536	35993	FBgn0033434	0.720157
1633894_a_at	CG10543	CG10543 gene product from transcript CG10543-RB	2R	16884145	16894148	NM_137690|NM_166416|NM_176241|NP_611534|NP_726015|NP_788421	Dm.13565	37379	FBgn0034570	0.719593
1628973_a_at	ey	eyeless	4	718314	741785	NM_001014693|NM_001014694|NM_079889|NM_166789|NP_001014693|NP_001014694|NP_524628|NP_726607	Dm.6503	43812	FBgn0005558	0.718519
1623777_s_at	CG1358	CG1358 gene product from transcript CG1358-RB	2R	-3483239	-3501727	NM_136457|NM_165545|NM_165546|NP_610301|NP_724584|NP_724585	Dm.7075	35697	FBgn0033196	0.718433
1636489_at	CG5987	CG5987 gene product from transcript CG5987-RA	3R	-23073948	-23076729	NM_143292|NP_651549	Dm.5108	43282	FBgn0039501	0.717973
1632819_at	CG31224	CG31224 gene product from transcript CG31224-RA	3R	-14475842	-14484963	NM_169826|NP_732361	Dm.12853	42237	FBgn0051224	0.717914
1639305_a_at	Khc-73	Kinesin-73	2R	-11405211	-11419743	NM_135357|NM_176176|NP_609201|NP_788356	Dm.350	36718	FBgn0019968	0.717691
1635893_at	alpha-Est8	alpha-Esterase-8	3R	-3335064	-3341391	NM_079535|NP_524259	Dm.2474	40899	FBgn0015576	0.716612
1634037_s_at	Ssdp	Sequence-specific single-stranded DNA-binding protein	3R	-14020581	-14025317	NM_142431|NM_169794|NM_169795|NP_650688|NP_732304|NP_732305		42177	FBgn0011481	0.716173
1629115_s_at										0.715888
1627054_at	osp	outspread	2L	-14599775	-14689325	NM_001144354|NM_001169504|NM_078843|NM_165089|NP_001137826|NP_001162975|NP_523567|NP_723879	Dm.2714	34850	FBgn0003016	0.714539
1627736_at	Actbeta	Activin-beta	4	-1097945	-1105418	NM_143685|NP_651942	Dm.5732	43826	FBgn0024913	0.713638
1641510_at	Tor	Target of rapamycin	2L	13004785	13013199	NM_080152|NP_524891	Dm.1502	47396	FBgn0021796	0.713314
1640271_s_at	plexA	plexin A	4	-1034258	-1047654	NM_001038715|NM_079898|NM_166804|NM_166805|NM_166806|NP_001033804|NP_524637|NP_726627|NP_726628|NP_726629	Dm.1408	43832	FBgn0025741	0.713056
1624581_at	dpr7	CG33481 gene product from transcript CG33481-RC	4	-270655	-273754	NM_001103380|NM_001103381|NM_205869|NP_001096850|NP_001096851|NP_995591	Dm.33080	2768865	FBgn0053481	0.712402
1638306_at	CG5038	CG5038 gene product from transcript CG5038-RA	3R	11176948	11179648	NM_142194|NP_650451	Dm.23321	41867	FBgn0038324	0.71212
1639450_s_at	CG32016	CG32016 gene product from transcript CG32016-RB	4	-972186	-978958	NM_166796|NM_166797|NM_166798|NM_166799|NM_166800|NM_166801|NP_726618|NP_726619|NP_726620|NP_726621|NP_726622|NP_726623	Dm.14788	43836	FBgn0052016	0.711972
1629290_at	Smox	Smad on X	X	-8032420	-8036274	NM_078524|NP_511079	Dm.2941	31738	FBgn0025800	0.711318
1637830_s_at	CG31145	CG31145 gene product from transcript CG31145-RA	3R	-19432952	-19485766	NM_001144629|NM_001144630|NM_001144631|NM_170079|NM_176547|NP_001138101|NP_001138102|NP_001138103|NP_732884|NP_788724	Dm.10845	42784	FBgn0051145	0.711254
1629843_s_at	Ubc-E2H	CG2257 gene product from transcript CG2257-RA	X	-7982034	-7986125	NM_132210|NM_167145|NM_167146|NP_572438|NP_727233|NP_727234	Dm.7218	31728	FBgn0029996	0.710991
1631356_at	scaf6	CG33522 gene product from transcript CG33522-RA	3L	-17034033	-17035659	NM_001014589|NM_001038939|NM_001169986|NP_001014589|NP_001034028|NP_001163457	Dm.3754	3346235	FBgn0053522	0.710716
1624851_at	Tango13	Transport and Golgi organization 13	X	13457856	13484605	NM_001103503|NM_167374|NP_001096973|NP_727717	Dm.17452	32312	FBgn0086674	0.710615
1625634_at	Dbp45A	DEAD box protein 45A	2R	4975357	4977304	NM_057579|NP_476927	Dm.4231	35917	FBgn0010220	0.709129
1635789_at										0.708636
1635040_a_at	didum	dilute class unconventional myosin	2R	3387659	3396130	NM_057838|NM_165535|NM_165536|NP_477186|NP_724569|NP_724570	Dm.12536	35680	FBgn0261397	0.708394
1638704_at	Kap3	Kinesin associated protein 3	X	-11228219	-11232857	NM_001103480|NM_001103481|NM_001103482|NM_001103483|NM_001144714|NM_167278|NP_001096950|NP_001096951|NP_001096952|NP_001096953|NP_001138186|NP_727512	Dm.14732	32071	FBgn0028421	0.708208
1623838_s_at	CG4629	CG4629 gene product from transcript CG4629-RA	2L	-1083247	-1102506	NM_001169380|NM_134720|NM_164404|NM_205888|NP_001162851|NP_608564|NP_722676|NP_995610	Dm.19761	33284	FBgn0031299	0.707833
1627261_s_at	Cnx99A	Calnexin 99A	3R	-25141506	-25145336	NM_001043301|NM_001043302|NM_057809|NM_170407|NP_001036766|NP_001036767|NP_477157|NP_733286	Dm.8009	44643	FBgn0015622	0.706664
1634458_at	CG31635	CG31635 gene product from transcript CG31635-RB	2L	-6635544	-6649088	NM_001103632|NM_164696|NP_001097102|NP_723197	Dm.20890	33928	FBgn0051635	0.706604
1637897_at	CycT	Cyclin T	3L	-17545612	-17548931	NM_079403|NM_206395|NP_524127|NP_996117	Dm.20508	39961	FBgn0025455	0.706597
1638053_at	Cyp4p1	Cytochrome P450-4p1	2R	5127547	5129642	NM_080089|NP_524828	Dm.1795	45524	FBgn0015037	0.70567
1632684_s_at										0.705599
1629658_at	CG33298	CG33298 gene product from transcript CG33298-RC	2L	9495471	9520696	NM_001169448|NM_001169449|NM_205943|NM_205944|NP_001162919|NP_001162920|NP_995665|NP_995666		2768929	FBgn0032120	0.705177
1629600_at	CG17660	CG17660 gene product from transcript CG17660-RA	2L	-1707131	-1710415	NM_134768|NP_608612	Dm.7741	33347	FBgn0031356	0.704183
1634712_s_at	CLIP-190	Cytoplasmic linker protein 190	2L	17384738	17409698	NM_001042901|NM_001042902|NM_001144361|NM_001144362|NM_001169525|NM_001169526|NM_135991|NM_165213|NM_165214|NM_176058|NP_001036366|NP_001036367|NP_001137833|NP_001137834|NP_001162996|NP_001162997|NP_609835|NP_724047|NP_724048|NP_788072	Dm.3487	35042	FBgn0020503	0.704097
1623234_s_at	Calx	Na/Ca-exchange protein	3R	16803997	16840182	NM_079699|NM_169940|NM_169941|NP_524423|NP_732576|NP_732577	Dm.2389	42481	FBgn0013995	0.704092
1633632_at	CG32944	CG32944 gene product from transcript CG32944-RE	3R	-233166	-241108	NM_001043201|NM_176397|NP_001036666|NP_788574	Dm.22922	40560	FBgn0052944	0.703295
1627840_a_at	zip	zipper	2R	-20878468	-20898996	NM_001014552|NM_001014553|NM_079136|NM_166704|NP_001014552|NP_001014553|NP_523860|NP_726506	Dm.2632	38001	FBgn0005634	0.703109
1637820_at	X11Lbeta	CG32677 gene product from transcript CG32677-RA	X	10523347	10603712	NM_167239|NP_727440	Dm.22750	31997	FBgn0052677	0.702866
1626798_a_at	Bsg25D	Blastoderm-specific gene 25D	2L	-5271723	-5277338	NM_057568|NM_164637|NM_164638|NP_476916|NP_723072|NP_723073	Dm.12836	33757	FBgn0000228	0.701572
1628091_at	CG8060	CG8060 gene product from transcript CG8060-RA	2R	-12203816	-12208222	NM_137273|NP_611117	Dm.652	36824	FBgn0034113	0.701119
1634140_a_at	CG11155	CG11155 gene product from transcript CG11155-RA	4	1147232	1156547	NM_143684|NM_166824|NM_166825|NP_651941|NP_726648|NP_726649	Dm.10449	43822	FBgn0039927	0.700723
1635976_at	CG9977	CG9977 gene product from transcript CG9977-RA	3L	-2769347	-2772323	NM_139489|NP_647746	Dm.15805	38342	FBgn0035371	0.698387
1628141_at										0.698005
1629117_at	GalNAc-T2	UDP-N-acetyl-alpha-D-galactosamine:polypeptide N-acetylgalactosaminyltransferase 2	X	-18390112	-18393902	NM_133073|NM_167623|NP_573301|NP_728178	Dm.7692	32836	FBgn0030930	0.697977
1636061_at										0.697611
1641047_at	CG16974	CG16974 gene product from transcript CG16974-RA	2L	-13184941	-13191949	NM_135766|NP_609610	Dm.10738	34713	FBgn0032479	0.696868
1628985_a_at	Caki	Calcium/calmodulin-dependent protein kinase	3R	-17611483	-17633624	NM_001104392|NM_001104393|NM_001170210|NM_079717|NM_169970|NM_169971|NP_001097862|NP_001097863|NP_001163681|NP_524441|NP_732661|NP_732662	Dm.7404	42567	FBgn0013759	0.696531
1627142_at	CG2943	CG2943 gene product from transcript CG2943-RA	3R	-3728974	-3733088	NM_141490|NP_649747	Dm.1093	40933	FBgn0037530	0.696298
1639384_s_at	CG11055	CG11055 gene product from transcript CG11055-RB	2R	16145156	16149241	NM_137619|NM_166381|NM_166382|NP_611463|NP_725941|NP_725942	Dm.705	37289	FBgn0034491	0.695872
1623039_at	CG3409	CG3409 gene product from transcript CG3409-RB	2R	-2587725	-2595463	NM_001169592|NM_136386|NP_001163063|NP_610230	Dm.2070	35578	FBgn0033095	0.695186
1625640_a_at	Tsp97E	Tetraspanin 97E	3R	-22788109	-22789294	NM_001144643|NM_079800|NM_170297|NP_001138115|NP_524524|NP_733176	Dm.1348	43241	FBgn0039465	0.694315
1636297_at	CG3173	CG3173 gene product from transcript CG3173-RA	2R	19925506	19931981	NM_138031|NP_611875		37840	FBgn0034964	0.694005
1624392_s_at	Mvl	Malvolio	3R	-16881358	-16886375	NM_001170197|NM_079701|NM_169944|NM_206529|NP_001163668|NP_524425|NP_732584|NP_996251	Dm.2388	42490	FBgn0011672	0.693256
1630280_s_at										0.693184
1628545_at	Ir48b	Ionotropic receptor 48b	2R	-7588151	-7589954	NM_136853|NP_610697	Dm.27745	36254	FBgn0033648	0.69314
1624385_at										0.692558
1624273_at	CG8034	CG8034 gene product from transcript CG8034-RA	X	-19176552	-19178861	NM_001169323|NM_133148|NP_001162794|NP_573376	Dm.219	32924	FBgn0031011	0.692496
1630589_at	CG17734	CG17734 gene product from transcript CG17734-RA	3R	-7067929	-7069698	NM_141806|NM_169383|NP_650063|NP_731561	Dm.20702	41359	FBgn0037890	0.692477
1628495_at	CG9220	CG9220 gene product from transcript CG9220-RC	X	-15480026	-15484961	NM_206717|NP_996440	Dm.17399	32497	FBgn0030662	0.691177
1628990_at	Hmgcr	HMG Coenzyme A reductase	3R	19559045	19576868	NM_001170232|NM_170089|NM_206548|NP_001163703|NP_732900|NP_996271	Dm.21259	42803	FBgn0001205	0.691175
1633855_s_at	lid	little imaginal discs	2L	-5990440	-5996785	NM_078762|NM_164671|NP_523486|NP_723140	Dm.2779	33837	FBgn0031759	0.691063
1635936_at	CG13822	CG13822 gene product from transcript CG13822-RA	3R	19503079	19504145	NM_142908|NP_651165	Dm.6151	42787	FBgn0039098	0.69042
1628160_a_at	dom	domino	2R	17210948	17229352	NM_001169766|NM_080094|NM_166446|NM_176244|NP_001163237|NP_524833|NP_726065|NP_788424		45655	FBgn0020306	0.689832
1635246_at	Nrk	Neurospecific receptor kinase	2R	9047553	9050989	NM_057907|NP_477255	Dm.4822	36445	FBgn0020391	0.68951
1638653_a_at	CG9932	CG9932 gene product from transcript CG9932-RA	2L	-13022670	-13060115	NM_135755|NP_609599	Dm.31451	34701	FBgn0032469	0.689491
1625127_at	fs(1)h	female sterile (1) homeotic	X	-7943432	-7950170	NM_001169228|NM_078523|NM_167144|NM_206645|NM_206646|NM_206647|NP_001162699|NP_511078|NP_727228|NP_996368|NP_996369|NP_996370	Dm.7909	31722	FBgn0004656	0.689425
1624235_at	CG42404	CG42404 gene product from transcript CG42404-RC	3R	11077402	11082789	NM_142180|NP_650437	Dm.13841	41842	FBgn0259823	0.688861
1631863_at	chm	chameau	2L	7412452	7422389	NM_135273|NP_609117	Dm.3309	43928	FBgn0028387	0.68882
1627912_at	CG5493	CG5493 gene product from transcript CG5493-RA	2R	-14504198	-14505517	NM_137504|NP_611348	Dm.15907	37139	FBgn0034364	0.688374
1637602_at	Edem1	CG3810 gene product from transcript CG3810-RC	X	-1798353	-1802154	NM_130603|NM_166914|NM_166915|NP_569959|NP_726777|NP_726778	Dm.11711	31154	FBgn0023511	0.687793
1630946_at	Vha16	Vacuolar H[+] ATPase 16kD subunit	2R	-2512746	-2519886	NM_057453|NM_165474|NM_165475|NM_165476|NP_476801|NP_724474|NP_724475|NP_724476	Dm.6911	44307	FBgn0004145	0.687397
1638484_at	Hsp67Bc	Heat shock gene 67Bc	3L	-9364817	-9365417	NM_079270|NP_523994	Dm.2801	39071	FBgn0001229	0.687241
1638431_at	CG2911	CG2911 gene product from transcript CG2911-RB	3R	-1447833	-1448873	NM_001104219|NM_141302|NP_001097689|NP_649559	Dm.33733	40686	FBgn0037350	0.686825
1627172_s_at	CG10254	CG10254 gene product from transcript CG10254-RB	3R	-19514726	-19520376	NM_142913|NM_170081|NP_651170|NP_732888	Dm.3186	42793	FBgn0027512	0.686769
1640580_at	Ir68a	Ionotropic receptor 68a	3L	-11226121	-11229038	NM_140198|NP_648455	Dm.23993	39269	FBgn0036150	0.68665
1633253_s_at	CG2991	CG2991 gene product from transcript CG2991-RB	2L	2857158	2868553	NM_134881|NM_164509|NM_164510|NP_608725|NP_722856|NP_722857	Dm.33549	33488	FBgn0031474	0.686584
1626261_s_at	CG8029	CG8029 gene product from transcript CG8029-RB	2R	5095066	5097167	NM_136626|NM_165665|NP_610470|NP_724770	Dm.12454	35944	FBgn0033393	0.68595
1635829_s_at										0.685568
1628688_at	CG12054	CG12054 gene product from transcript CG12054-RA	3R	27046425	27055111	NM_143596|NM_170545|NP_651853|NP_733424	Dm.4416	43694	FBgn0039831	0.684955
1640912_s_at	scarface	CG11066 gene product from transcript CG11066-RB	2R	-1564253	-1578711	NM_136336|NM_165441|NP_610180|NP_724424	Dm.7042	35505	FBgn0033033	0.684895
1624029_at	CG3608	CG3608 gene product from transcript CG3608-RA	2R	20499227	20501430	NM_138103|NP_611947	Dm.10995	37938	FBgn0035039	0.68448
1624675_at	UBL3	CG9038 gene product from transcript CG9038-RC	X	-15744347	-15747189	NM_001169292|NM_132855|NM_206730|NP_001162763|NP_573083|NP_996453	Dm.7131	32541	FBgn0026076	0.683845
1631399_a_at	CG15771	CG15771 gene product from transcript CG15771-RA	X	5649670	5653784	NM_132029|NM_176687|NP_572257|NP_788860	Dm.22690	31500	FBgn0029801	0.683665
1628150_a_at	CG9449	CG9449 gene product from transcript CG9449-RF	3L	-19486438	-19489079	NM_001144503|NM_001144504|NM_001144505|NP_001137975|NP_001137976|NP_001137977	Dm.5487	40117	FBgn0036875	0.683051
1629053_at	CG8370	CG8370 gene product from transcript CG8370-RA	2R	11888627	11894413	NM_137229|NP_611073	Dm.641	36761	FBgn0034060	0.682387
1639480_at	Cat	Catalase	3L	18815705	18821294	NM_080483|NP_536731	Dm.6950	40048	FBgn0000261	0.682279
1628220_at										0.682022
1638359_s_at	CG14478	CG14478 gene product from transcript CG14478-RA	2R	13345185	13353085	NM_137370|NM_166229|NP_611214|NP_725678	Dm.11614	36964	FBgn0028953	0.681711
1624098_s_at										0.681629
1635406_at	Pkg21D	cGMP-dependent protein kinase 21D	2L	-786152	-790795	NM_057865|NP_477213	Dm.4323	33253	FBgn0000442	0.681528
1636343_at	CG6283	CG6283 gene product from transcript CG6283-RA	3R	-22845955	-22847100	NM_143267|NP_651524	Dm.5888	43250	FBgn0039474	0.681097
1627581_at	CG8080	CG8080 gene product from transcript CG8080-RA	2R	-4977278	-4980474	NM_176108|NP_788288	Dm.20768	35918	FBgn0033373	0.68039
1627936_s_at										0.68038
1628901_at	Asx	Additional sex combs	2R	10391513	10399951	NM_001014527|NM_166057|NP_001014527|NP_725398	Dm.2970	36612	FBgn0000142	0.680271
1639911_at	CG17029	CG17029 gene product from transcript CG17029-RA	3L	15970134	15971537	NM_140564|NP_648821	Dm.10963	39740	FBgn0036551	0.678815
1635914_at	CG10413	CG10413 gene product from transcript CG10413-RA	2L	-18599748	-18605021	NM_136043|NP_609887	Dm.6777	35111	FBgn0032689	0.67873
1625263_at	Nipped-A	CG33554 gene product from transcript CG33554-RA	2R	-1065505	-1138553	NM_001014499|NM_001103722|NP_001014499|NP_001097192	Dm.12140	35483	FBgn0053554	0.678608
1627000_s_at	CG6231	CG6231 gene product from transcript CG6231-RC	3R	-15441745	-15446860	NM_142562|NM_169864|NM_169865|NM_169866|NP_650819|NP_732435|NP_732436|NP_732437		42339	FBgn0038720	0.678455
1635918_at	CG34401	CG34401 gene product from transcript CG34401-RA	X	18759472	18774671	NM_144236|NP_652493	Dm.215	50356	FBgn0085430	0.678363
1628226_at	CG8539	CG8539 gene product from transcript CG8539-RA	3L	-7490368	-7491771	NM_139873|NP_648130	Dm.6378	38842	FBgn0035791	0.678032
1631637_a_at	Cpr	Cytochrome P450 reductase	2L	6338771	6346282	NM_057810|NM_164689|NP_477158|NP_723173	Dm.6997	33883	FBgn0015623	0.677671
1634552_at	TepIV	Thiolester containing protein IV	2L	19549792	19556453	NM_078879|NP_523603	Dm.2667	35248	FBgn0041180	0.675986
1624143_a_at	CG12071	CG12071 gene product from transcript CG12071-RB	3R	-26702805	-26706597	NM_143575|NM_176592|NP_651832|NP_788769	Dm.4087	43660	FBgn0039808	0.675944
1640083_at	sec24	CG1472 gene product from transcript CG1472-RA	2R	-5763729	-5769858	NM_136687|NP_610531	Dm.3532	36025	FBgn0033460	0.675252
1629795_at	PTP-ER	Protein tyrosine phosphatase-ERK/Enhancer of Ras1	2R	-17506888	-17511947	NM_166465|NP_726092	Dm.3114	37461	FBgn0016641	0.675134
1638778_at	CG10352	CG10352 gene product from transcript CG10352-RA	X	-11769615	-11770754	NM_132533|NP_572761	Dm.25385	32147	FBgn0030348	0.673269
1634546_at	Tig	Tiggrin	2L	-6415256	-6423308	NM_057685|NP_477033	Dm.4797	33896	FBgn0011722	0.672648
1624818_s_at	Sply	Sphingosine-1-phosphate lyase	2R	-12975938	-12979161	NM_143775|NM_166215|NP_652032|NP_725652	Dm.3390	46059	FBgn0010591	0.67232
1636483_at	CG6511	CG6511 gene product from transcript CG6511-RA	3L	8714601	8719208	NM_139995|NP_648252	Dm.15471	38997	FBgn0035923	0.671411
1627684_at	Lrrk	Leucine-rich repeat kinase	3R	16461909	16469856	NM_001104377|NP_001097847	Dm.24081	42447	FBgn0038816	0.671289
1626256_at	CG13836	CG13836 gene product from transcript CG13836-RA	3R	18995825	18996206	NM_142873|NP_651130	Dm.27383	42741	FBgn0039060	0.671179
1628922_s_at	veg	vegetable	2R	12842968	12844826	NM_079946|NM_166202|NP_524685|NP_725630	Dm.1867	44057	FBgn0015562	0.670558
1628385_a_at	Mef2	Myocyte enhancer factor 2	2R	-5803629	-5817102	NM_057670|NM_057671|NM_057672|NM_057673|NM_206067|NP_477018|NP_477019|NP_477020|NP_477021|NP_995789	Dm.7054	36032	FBgn0011656	0.670226
1634551_at	CG6188	CG6188 gene product from transcript CG6188-RA	3R	8500330	8501806	NM_141966|NP_650223	Dm.18606	41561	FBgn0038074	0.670222
1626263_at	CG7510	CG7510 gene product from transcript CG7510-RA	3L	17614925	17623589	NM_140741|NP_648998	Dm.33349	39965	FBgn0036741	0.667997
1640654_at	He	Hemese	2L	-13972093	-13972947	NM_144477|NP_652734	Dm.3442	117464	FBgn0028430	0.667988
1637815_s_at	Cka	Connector of kinase to AP-1	2L	8030722	8038500	NM_135333|NM_164779|NM_164780|NM_164781|NP_609177|NP_723334|NP_723335|NP_723336	Dm.5272	34096	FBgn0044323	0.667821
1640412_at	nct	nicastrin	3R	20677293	20680730	NM_001170242|NM_143040|NM_206568|NP_001163713|NP_651297|NP_996291		42964	FBgn0039234	0.666914
1632859_a_at	fru	fruitless	3R	-14256948	-14261513	NM_001170177|NM_079673|NM_169816|NM_169817|NM_169818|NM_169819|NM_169820|NM_169821|NM_169822|NM_206512|NM_206513|NM_206514|NM_206515|NM_206516|NP_001163648|NP_524397|NP_732344|NP_732345|NP_732346|NP_732347|NP_732348|NP_732349|NP_732350|NP_996234|NP_996235|NP_996236|NP_996237|NP_996238	Dm.4626	42226	FBgn0004652	0.66588
1635075_at	CG6852	CG6852 gene product from transcript CG6852-RA	3L	18862555	18863158	NM_001144496|NM_140808|NP_001137968|NP_649065	Dm.29719	40053	FBgn0036820	0.665091
1634002_at	CG13315	CG13315 gene product from transcript CG13315-RA	3L	9089975	9090596	NM_144186|NP_652443	Dm.14892	50300	FBgn0040827	0.664923
1640477_at	tilB	touch insensitive larva B	X	21851780	21853303	NM_134616|NP_608460	Dm.12214	33130	FBgn0014395	0.664606
1633047_at	CG1809	CG1809 gene product from transcript CG1809-RA	2R	5449153	5451378	NM_136652|NP_610496	Dm.4322	35981	FBgn0033423	0.664597
1634739_a_at	Pfk	Phosphofructokinase	2R	5997244	6004696	NM_078952|NM_165746|NM_165747|NP_523676|NP_724890|NP_724891	Dm.7095	36060	FBgn0003071	0.66445
1628077_at										0.664158
1628580_a_at	Cdep	CG31536 gene product from transcript CG31536-RE	3R	736277	771298	NM_001043211|NM_141248|NP_001036676|NP_649505	Dm.3963	40608	FBgn0051536	0.664056
1625414_at	ifc	infertile crescent	2L	5986323	5988858	NM_057246|NP_476594	Dm.3690	33836	FBgn0001941	0.663915
1632287_at	CG32113	CG32113 gene product from transcript CG32113-RB	3L	12748245	12761659	NM_168512|NP_729825	Dm.15345	39448	FBgn0052113	0.66367
1637408_at	CG34234	CG34234 gene product from transcript CG34234-RA	2R	-8374440	-8374848	NM_001103819|NP_001097289	Dm.26917	5740861	FBgn0085263	0.663559
1625439_at	Tsp29Fa	Tetraspanin 29Fa	2L	8933963	8936096	NM_001169444|NM_078791|NP_001162915|NP_523515	Dm.364	34211	FBgn0032074	0.663157
1627431_at	CG8155	CG8155 gene product from transcript CG8155-RA	2R	-11205348	-11209674	NM_137185|NP_611029	Dm.4468	36698	FBgn0034009	0.662802
1630581_at	CG32639	CG32639 gene product from transcript CG32639-RA	X	-13130127	-13130556	NM_167355|NP_727680	Dm.34102	318134	FBgn0052639	0.662705
1631669_at	CG32801	CG32801 gene product from transcript CG32801-RA	X	-1796184	-1796820	NM_166913|NP_726776	Dm.26433	31152	FBgn0052801	0.662588
1630944_s_at	CG7536	CG7536 gene product from transcript CG7536-RB	X	-17973029	-17979495	NM_133037|NM_167599|NP_573265|NP_728131	Dm.29238	32786	FBgn0030890	0.662454
1640266_a_at	hppy	happyhour	2R	15066258	15114704	NM_137555|NM_166335|NP_611399|NP_725863	Dm.7840	37203	FBgn0034421	0.662375
1632902_s_at										0.662222
1626925_at										0.661984
1631672_at	CG9867	CG9867 gene product from transcript CG9867-RA	2L	2381139	2383075	NM_134834|NP_608678	Dm.4320	33424	FBgn0031421	0.661336
1637233_at	CG13229	CG13229 gene product from transcript CG13229-RA	2R	-7027373	-7031176	NM_136793|NP_610637	Dm.33758	36168	FBgn0033579	0.659849
1624353_at	Sec16	CG32654 gene product from transcript CG32654-RE	X	12490105	12503943	NM_001103493|NM_001103494|NP_001096963|NP_001096964	Dm.31053	32209	FBgn0052654	0.659271
1623827_a_at	fra	frazzled	2R	8416560	8451691	NM_078992|NM_165913|NP_523716|NP_725185	Dm.2428	36377	FBgn0011592	0.659214
1629248_at	yrt	yurt	3R	-9254588	-9260704	NM_001144572|NM_001144573|NM_001144574|NM_142034|NP_001138044|NP_001138045|NP_001138046|NP_650291	Dm.1183	41656	FBgn0004049	0.65903
1625433_at	Scp1	Sarcoplasmic calcium-binding protein 1	2RHet	-1707795	-1742313	NM_001015389|NP_001015389	Dm.4693	3355102	FBgn0020908	0.658365
1629410_at	CG32572	CG32572 gene product from transcript CG32572-RA	X	16615215	16620988	NM_167538|NP_728015	Dm.13461	32657	FBgn0052572	0.65815
1637286_a_at	raw	CG12437 gene product from transcript CG12437-RB	2L	-8709869	-8735793	NM_080050|NM_164836|NP_524789|NP_723416	Dm.1634	44851	FBgn0003209	0.657259
1636622_at	Peritrophin-15a	CG17814 gene product from transcript CG17814-RA	2L	-8395660	-8396084	NM_080244|NP_524983	Dm.1732	50433	FBgn0040959	0.656801
1631763_at	CG31793	CG31793 gene product from transcript CG31793-RA	2L	19003409	19008231	NM_136086|NP_609930	Dm.21340	326161	FBgn0051793	0.656781
1622925_at	nej	nejire	X	-9563246	-9576909	NM_079903|NP_524642	Dm.4140	43856	FBgn0015624	0.654688
1624589_a_at	cenG1A	centaurin gamma 1A	2L	13835566	13898714	NM_078838|NM_165067|NM_165068|NP_523562|NP_723849|NP_723850	Dm.1977	34803	FBgn0028509	0.654596
1637387_s_at	Sap47	Synapse-associated protein 47kD	3R	11760821	11787846	NM_079647|NM_169684|NM_169685|NM_169686|NM_169687|NM_169688|NM_169689|NM_169690|NP_524371|NP_732088|NP_732089|NP_732090|NP_732091|NP_732092|NP_732093|NP_732094	Dm.4457	41938	FBgn0013334	0.654281
1629030_a_at	CG18659	CG18659 gene product from transcript CG18659-RB	2R	-5010806	-5015507	NM_136614|NM_145873|NP_610458|NP_665880	Dm.7969	35929	FBgn0027561	0.654126
1630770_at										0.65403
1634182_at	CG11593	CG11593 gene product from transcript CG11593-RB	3L	-4037586	-4040482	NM_139594|NP_647851	Dm.10937	38477	FBgn0035488	0.653937
1626953_at	Fmo-1	Flavin-containing monooxygenase 1	2R	19850497	19852171	NM_138015|NP_611859	Dm.758	37814	FBgn0034943	0.65372
1636802_at										0.653575
1636093_a_at	ERR	estrogen-related receptor	3L	-8176460	-8178766	NM_139926|NM_168258|NP_648183|NP_729340	Dm.882	38912	FBgn0035849	0.653532
1635691_at										0.653524
1632618_a_at	cno	canoe	3R	-1004446	-1043147	NM_079508|NM_169025|NM_169026|NP_524232|NP_730891|NP_730892	Dm.4251	40620	FBgn0259212	0.652497
1626523_a_at	Aats-glupro	Glutamyl-prolyl-tRNA synthetase	3R	-19777851	-19781221	NM_079747|NM_170103|NP_524471|NP_732925	Dm.1304	42834	FBgn0005674	0.652307
1630247_at	CG4554	CG4554 gene product from transcript CG4554-RA	2R	18370845	18379538	NM_137832|NP_611676	Dm.12923	37570	FBgn0034734	0.652146
1635870_at	CG1628	CG1628 gene product from transcript CG1628-RB	X	-10492176	-10496747	NM_132411|NP_572639	Dm.7074	31990	FBgn0030218	0.651217
1635173_at	pgant5	polypeptide GalNAc transferase 5	2L	-5072155	-5093590	NM_001042873|NM_135062|NP_001036338|NP_608906	Dm.4033	326151	FBgn0031681	0.651001
1625748_s_at	par-6	CG5884 gene product from transcript CG5884-RA	X	17597361	17601129	NM_133010|NP_573238	Dm.3245	32752	FBgn0026192	0.65095
1639083_at	faf	fat facets	3R	27602755	27615753	NM_079873|NM_170576|NP_524612|NP_733455	Dm.3133	43749	FBgn0005632	0.650775
1639330_s_at	Tao-1	CG14217 gene product from transcript CG14217-RB	X	-19465201	-19467876	NM_134475|NM_167665|NM_167666|NM_167667|NP_608319|NP_728267|NP_728268|NP_728269	Dm.7188	32948	FBgn0031030	0.650748
1637658_at	mthl3	methuselah-like 3	2R	-13336037	-13340099	NM_145335|NP_663308	Dm.10933	36961	FBgn0028956	0.650741
1632023_s_at	CG1909	CG1909 gene product from transcript CG1909-RA	4	603736	609976	NM_143671|NM_166773|NP_651928|NP_726586	Dm.1402	43800	FBgn0039911	0.650501
1640917_at	CG15706	CG15706 gene product from transcript CG15706-RA	2R	-12110718	-12118189	NM_137255|NP_611099	Dm.30985	36799	FBgn0034093	0.650407
1633862_at	CG12934	CG12934 gene product from transcript CG12934-RA	2R	6536416	6537250	NM_136757|NP_610601	Dm.11330	36124	FBgn0033541	0.649328
1639524_at	CG18604	CG18604 gene product from transcript CG18604-RA	2R	14589463	14593317	NM_137517|NP_611361	Dm.690	37154	FBgn0034378	0.649274
1632318_at	CG12773	CG12773 gene product from transcript CG12773-RA	X	-1243919	-1248009	NM_130549|NP_569905	Dm.11524	31082	FBgn0024365	0.648842
1641558_at	CG31005	CG31005 gene product from transcript CG31005-RA	3R	-27061750	-27078326	NM_170546|NP_733425	Dm.5492	43697	FBgn0051005	0.648037
1623415_at										0.64755
1625687_at	kon	kon-tiki	2L	-18487746	-18503975	NM_136037|NP_609881		35104	FBgn0032683	0.647406
1626426_at	CG11155	CG11155 gene product from transcript CG11155-RA	4	1147232	1156547	NM_143684|NM_166824|NM_166825|NP_651941|NP_726648|NP_726649	Dm.10449	43822	FBgn0039927	0.647216
1641548_at	CG10289	CG10289 gene product from transcript CG10289-RA	3L	-6162666	-6166966	NM_139776|NP_648033	Dm.862	38714	FBgn0035688	0.647204
1629141_at	InR	Insulin-like receptor	3R	-17398220	-17415913	NM_001144621|NM_001144622|NM_001144623|NM_079712|NP_001138093|NP_001138094|NP_001138095|NP_524436	Dm.1271	42549	FBgn0013984	0.647058
1628231_at	Ac76E	Adenylyl cyclase 76E	3L	19932385	19971062	NM_079449|NP_524173	Dm.2181	40180	FBgn0004852	0.646865
1628144_at	CG14273	CG14273 gene product from transcript CG14273-RA	2L	8342763	8344310	NM_135369|NP_609213	Dm.18219	34146	FBgn0032024	0.646703
1633359_a_at	Traf-like	TNF-receptor-associated factor-like	X	16309101	16311622	NM_132898|NM_167517|NM_167518|NP_573126|NP_727976|NP_727977	Dm.19719	32611	FBgn0030748	0.646483
1637538_s_at	CG9485	CG9485 gene product from transcript CG9485-RA	2R	17200184	17207074	NM_001169763|NM_001169764|NM_137733|NM_166443|NM_166444|NP_001163234|NP_001163235|NP_611577|NP_726061|NP_726062	Dm.7686	37435	FBgn0034618	0.645927
1628215_s_at										0.645749
1635110_at	Cyp6a13	CG2397 gene product from transcript CG2397-RA	2R	4458006	4459650	NM_136546|NP_610390	Dm.530	35837	FBgn0033304	0.64494
1635674_at	CG6901	CG6901 gene product from transcript CG6901-RA	3R	12149184	12150775	NM_142274|NP_650531	Dm.27311	41977	FBgn0038414	0.644388
1633232_at	CG34325	CG34325 gene product from transcript CG34325-RA	X	-16608479	-16615440	NM_001103533|NP_001097003	Dm.19724	32656	FBgn0085354	0.644273
1641130_at	CG31731	CG31731 gene product from transcript CG31731-RB	2L	13784088	13790562	NM_001042895|NM_001169503|NM_165058|NP_001036360|NP_001162974|NP_723838		34783	FBgn0028539	0.644134
1625072_s_at	Ac3	CG1506 gene product from transcript CG1506-RA	2L	21632598	21647966	NM_001014496|NM_136272|NP_001014496|NP_610116	Dm.3279	35419	FBgn0023416	0.643482
1623807_a_at	milt	milton	2L	7037997	7056011	NM_080765|NM_164736|NM_164738|NP_542943|NP_723249|NP_723251	Dm.7402	45683	FBgn0022201	0.643325
1635700_at	CG31792	CG31792 gene product from transcript CG31792-RA	2L	18997994	19002483	NM_165270|NP_724148	Dm.26838	35163	FBgn0051792	0.642908
1623536_s_at	CG11347	CG11347 gene product from transcript CG11347-RE	3L	4406947	4420266	NM_001104033|NM_001104034|NM_139643|NM_168083|NM_168084|NM_168085|NP_001097503|NP_001097504|NP_647900|NP_728990|NP_728991|NP_728992	Dm.11370	38543	FBgn0035542	0.642882
1623254_s_at	CG31531	CG31531 gene product from transcript CG31531-RA	3R	485304	530979	NM_169014|NM_169015|NM_176399|NP_730864|NP_730865|NP_788576	Dm.11428	40583	FBgn0051531	0.642174
1632343_at	Alas	Aminolevulinate synthase	2R	19852223	19854271	NM_057933|NP_477281	Dm.4865	37815	FBgn0020764	0.642166
1638366_at										0.642039
1623252_a_at	kdn	knockdown	X	6244661	6255226	NM_132091|NM_167072|NP_572319|NP_727091	Dm.8	31579	FBgn0086133	0.641057
1625859_at	Cct2	CTP:phosphocholine cytidylyltransferase 2	3L	1553492	1555325	NM_139365|NP_647622	Dm.811	38180	FBgn0035231	0.640879
1638067_a_at	CG5261	CG5261 gene product from transcript CG5261-RB	2L	7426865	7430329	NM_135274|NM_164749|NP_609118|NP_723274	Dm.11448	34021	FBgn0031912	0.640276
1624210_at	CG32699	CG32699 gene product from transcript CG32699-RB	X	-9466835	-9474008	NM_001042800|NM_132342|NP_001036265|NP_572570	Dm.3831	31899	FBgn0052699	0.640195
1632658_a_at	l(1)G0196	lethal (1) G0196	X	21889015	21909502	NM_001103571|NM_176777|NM_176778|NM_176779|NM_176780|NP_001097041|NP_788950|NP_788951|NP_788952|NP_788953	Dm.237	33137	FBgn0027279	0.640162
1630605_at	CG16947	CG16947 gene product from transcript CG16947-RA	2L	-6459078	-6463843	NM_135186|NP_609030	Dm.8556	33901	FBgn0031816	0.639835
1626457_s_at	CG31163	CG31163 gene product from transcript CG31163-RE	3R	17959579	18121057	NM_001043277|NM_169997|NP_001036742|NP_732703	Dm.13728	42601	FBgn0051163	0.639678
1632258_s_at	Spec2	CG14672 gene product from transcript CG14672-RA	3R	-1442367	-1449844	NM_169081|NP_730968	Dm.4016	3772539	FBgn0044823	0.639626
1636101_a_at	CG31729	CG31729 gene product from transcript CG31729-RB	2L	13290005	13301668	NM_135790|NM_165038|NP_609634|NP_723806	Dm.420	34736	FBgn0051729	0.639521
1633299_at	lz	lozenge	X	9178681	9197670	NM_001103449|NM_078544|NP_001096919|NP_511099	Dm.2929	31883	FBgn0002576	0.639447
1626198_at	Cyp4d8	Cytochrome P450-4d8	3L	-7486648	-7489279	NM_079237|NP_523961	Dm.878	38841	FBgn0015033	0.639127
1635900_at	Thor	CG8846 gene product from transcript CG8846-RA	2L	3478433	3479612	NM_057947|NP_477295	Dm.3228	33569	FBgn0022073	0.639037
1628783_at	Rfx	CG6312 gene product from transcript CG6312-RA	3R	-6188232	-6203790	NM_001104268|NM_141742|NP_001097738|NP_649999	Dm.3010	41266	FBgn0020379	0.638503
1641303_at	egl	egalitarian	2R	-19622426	-19634348	NM_166623|NP_726360	Dm.6350	37757	FBgn0000562	0.63842
1639025_at	Trc8	CG2304 gene product from transcript CG2304-RB	3R	-25324841	-25327322	NM_170413|NM_170414|NM_206580|NM_206581|NP_733292|NP_733293|NP_996303|NP_996304	Dm.7902	43476	FBgn0039668	0.638283
1624689_at										0.638132
1641609_at	lola	longitudinals lacking	2R	-6419252	-6421862	NM_001032229|NM_080027|NM_170617|NM_170618|NM_170619|NM_170620|NM_170621|NM_170622|NM_170623|NM_176128|NM_176129|NM_176130|NM_176131|NM_176132|NM_176133|NM_176134|NM_176135|NM_176136|NM_176137|NM_176138|NM_176139|NM_176140|NM_206082|NM_206083|NM_206084|NM_206085|NP_001027400|NP_524766|NP_724945|NP_724946|NP_724949|NP_724950|NP_724951|NP_724952|NP_724953|NP_788308|NP_788309|NP_788310|NP_788311|NP_…	Dm.11710	44548	FBgn0005630	0.637839
1626831_at	CG6579	CG6579 gene product from transcript CG6579-RB	2L	-12175448	-12177886	NM_135714|NP_609558	Dm.6694	34647	FBgn0032422	0.637593
1629803_a_at	scb	scab	2R	11136289	11146003	NM_079026|NM_166083|NP_523750|NP_725445	Dm.636	36692	FBgn0003328	0.637082
1632130_s_at	SRPK	CG8174 gene product from transcript CG8174-RA	2R	11268222	11275362	NM_137190|NM_166093|NM_166094|NP_611034|NP_725458|NP_725459	Dm.21378	36706	FBgn0026370	0.636949
1628281_at	Mo25	CG4083 gene product from transcript CG4083-RA	3L	-16606317	-16608572	NM_079393|NP_524117	Dm.6189	39858	FBgn0017572	0.636726
1626453_x_at										0.63636
1629683_at	br	broad	X	1503175	1553962	NM_001144672|NM_001169167|NM_080020|NM_166893|NM_166894|NM_166895|NM_166896|NM_166897|NM_166898|NP_001138144|NP_001162638|NP_524759|NP_726749|NP_726750|NP_726751|NP_726752|NP_726753|NP_726754	Dm.20757	44505	FBgn0000210	0.636291
1627822_at	CG2938	CG2938 gene product from transcript CG2938-RB	X	-3826188	-3830284	NM_130729|NP_570085	Dm.2098	31347	FBgn0029685	0.63581
1635138_at	Fur1	Furin 1	3R	-21177466	-21298778	NM_080146|NM_170654|NM_170655|NM_170656|NM_206570|NM_206571|NP_524885|NP_733102|NP_733103|NP_733104|NP_996293|NP_996294	Dm.1740	47220	FBgn0004509	0.635477
1633723_at	mav	maverick	4	-643841	-646475	NM_001014690|NM_001144384|NM_079887|NP_001014690|NP_001137856|NP_524626	Dm.1889	43804	FBgn0039914	0.635445
1626570_s_at	SNF4Agamma	SNF4/AMP-activated protein kinase gamma subunit	3R	16966462	17038409	NM_001043271|NM_001043272|NM_001043273|NM_001043274|NM_001104384|NM_001104385|NM_001170198|NM_001170199|NM_001170200|NM_001170201|NM_080509|NM_169946|NM_169947|NM_169948|NM_169949|NM_169950|NP_001036736|NP_001036737|NP_001036738|NP_001036739|NP_001097854|NP_001097855|NP_001163669|NP_001163670|NP_001163671|NP_001163672|NP_536757|NP_732594|NP_732598|NP_732599|NP_732600|NP_732601	Dm.16656	42515	FBgn0025803	0.635085
1626753_at	CG12947	CG12947 gene product from transcript CG12947-RB	3R	5605785	5608778	NM_001104260|NM_001104261|NP_001097730|NP_001097731	Dm.17046	41201	FBgn0037753	0.635033
1635842_at	mop	myopic	3L	-14762440	-14769243	NM_140465|NP_648722	Dm.4388	39610	FBgn0036448	0.634328
1626909_at	CG10931	CG10931 gene product from transcript CG10931-RA	2R	13636439	13637641	NM_137417|NP_611261	Dm.26952	37024	FBgn0034274	0.634191
1629537_s_at	CG30394	CG30394 gene product from transcript CG30394-RA	2R	-17207542	-17211056	NM_137734|NM_137735|NP_611578|NP_611579	Dm.22280	37437	FBgn0050394	0.634086
1641654_a_at	Lk6	CG17342 gene product from transcript CG17342-RA	3R	-7578505	-7585800	NM_143729|NM_169423|NP_651986|NP_731624	Dm.7890	44672	FBgn0017581	0.633903
1638148_at	CG33137	CG33137 gene product from transcript CG33137-RA	2R	9062698	9063580	NM_176163|NP_788343	Dm.26921	36449	FBgn0053137	0.633699
1641287_at	CG8301	CG8301 gene product from transcript CG8301-RA	3R	5407033	5412370	NM_141658|NP_649915	Dm.6393	41160	FBgn0037717	0.633693
1636242_at	Ilp6	CG14049 gene product from transcript CG14049-RA	X	-2225438	-2227719	NM_130644|NP_570000	Dm.31063	31220	FBgn0044047	0.633312
1625370_s_at	gem	gemini	2R	6011792	6024977	NM_136712|NM_165748|NM_165750|NP_610556|NP_724893|NP_724895	Dm.20476	36064	FBgn0050011	0.63253
1624541_at	RhoGAP19D	CG1412 gene product from transcript CG1412-RA	X	-20342673	-20362133	NM_001169338|NM_134552|NP_001162809|NP_608396		33048	FBgn0031118	0.63251
1638330_at	Dot	Dorothy	2L	3619190	3621573	NM_079947|NP_524686	Dm.1866	44058	FBgn0015663	0.631962
1632980_at	CG3902	CG3902 gene product from transcript CG3902-RA	3L	-18886219	-18891390	NM_140812|NP_649069	Dm.4314	40059	FBgn0036824	0.630832
1625114_at	Cyp310a1	CG10391 gene product from transcript CG10391-RA	2L	-18651056	-18652984	NM_136047|NP_609891	Dm.457	35115	FBgn0032693	0.630294
1625340_at	nonA	no on or off transient A	X	16255565	16265580	NM_001014747|NM_078643|NM_167505|NP_001014747|NP_523367|NP_727962	Dm.179	32603	FBgn0004227	0.630286
1634557_at	Rhp	Rhophilin	X	15682925	15687780	NM_078613|NM_206724|NP_511168|NP_996447	Dm.2908	32531	FBgn0026374	0.629725
1623747_at	CG5895	CG5895 gene product from transcript CG5895-RA	3L	16028586	16030327	NM_001169981|NM_140571|NP_001163452|NP_648828	Dm.6156	39752	FBgn0036560	0.629232
1625207_at										0.628565
1634715_at										0.628462
1625442_a_at	shi	shibire	X	15786148	15800285	NM_001042813|NM_001042814|NM_001169295|NM_001169296|NM_001169297|NM_080114|NM_167470|NM_167471|NM_206742|NM_206743|NM_206744|NM_206745|NP_001036278|NP_001036279|NP_001162766|NP_001162767|NP_001162768|NP_524853|NP_727910|NP_727911|NP_996465|NP_996466|NP_996467|NP_996468	Dm.3444	45928	FBgn0003392	0.628331
1628801_at	kto	kohtalo	3L	19829713	19838044	NM_080047|NP_524786	Dm.1450	44830	FBgn0001324	0.62826
1625816_at	CG4781	CG4781 gene product from transcript CG4781-RA	2R	-20528205	-20529760	NM_138107|NP_611951	Dm.5919	37943	FBgn0035043	0.628119
1632099_s_at	Liprin-alpha	CG11199 gene product from transcript CG11199-RB	2L	6723906	6731346	NM_135223|NM_164707|NP_609067|NP_723208	Dm.12197	249072	FBgn0046704	0.627802
1632676_s_at	CG11897	CG11897 gene product from transcript CG11897-RA	3R	24983846	24990694	NM_143421|NM_170399|NP_651678|NP_733278	Dm.1367	43450	FBgn0039644	0.627785
1634522_s_at	Papss	PAPS synthetase	3L	19838396	19854025	NM_001043152|NM_079447|NM_168821|NM_168822|NM_168823|NM_168824|NP_001036617|NP_524171|NP_730457|NP_730458|NP_730459|NP_730460	Dm.4494	40167	FBgn0020389	0.627364
1634340_at	CG11970	CG11970 gene product from transcript CG11970-RA	3R	4810653	4816371	NM_141594|NP_649851	Dm.3129	41072	FBgn0027503	0.627056
1625131_s_at	Vha55	Vacuolar H[+]-ATPase 55kD B subunit	3R	-8450028	-8453423	NM_001170126|NM_057560|NM_169475|NP_001163597|NP_476908|NP_731726	Dm.7889	41550	FBgn0005671	0.626908
1628761_s_at	CG12207	CG12207 gene product from transcript CG12207-RB	3R	10114793	10127995	NM_142095|NM_169572|NM_169573|NP_650352|NP_731894|NP_731895	Dm.6607	41738	FBgn0038220	0.626427
1628438_at	CG9044	CG9044 gene product from transcript CG9044-RB	2L	5949483	5955235	NM_135127|NP_608971	Dm.14798	33825	FBgn0031752	0.626261
1640457_s_at	Bsg	Basigin	2L	8083421	8110561	NM_164782|NM_164783|NM_164784|NM_164785|NM_164786|NM_164787|NM_164788|NM_164789|NM_164790|NP_723338|NP_723339|NP_723340|NP_723341|NP_723342|NP_723343|NP_723344|NP_723345|NP_723346	Dm.20858	318841	FBgn0011219	0.626146
1627129_at										0.62589
1630274_s_at	CG12099	CG12099 gene product from transcript CG12099-RB	3L	-1555362	-1558386	NM_139366|NM_167895|NP_647623|NP_728629	Dm.812	38181	FBgn0035232	0.62578
1627565_at	CG14435	CG14435 gene product from transcript CG14435-RA	X	-6733463	-6737953	NM_001169211|NM_132131|NP_001162682|NP_572359	Dm.31075	31628	FBgn0029911	0.625487
1630342_s_at	CG3631	CG3631 gene product from transcript CG3631-RD	3R	10705162	10708347	NM_169605|NM_206490|NP_731951|NP_996212	Dm.1202	41797	FBgn0038268	0.6253
1628319_s_at	sdk	sidekick	X	580872	643529	NM_001169159|NM_001169160|NM_057941|NM_057942|NM_134314|NM_134315|NP_001162630|NP_001162631|NP_477289|NP_477290|NP_599141|NP_599142		31017	FBgn0021764	0.625277
1626930_at	CG6230	CG6230 gene product from transcript CG6230-RA	2L	-11115635	-11120314	NM_135646|NP_609490	Dm.18494	34546	FBgn0027582	0.625124
1623058_at	CG32676	CG32676 gene product from transcript CG32676-RA	X	-10607150	-10638938	NM_132420|NP_572648	Dm.11844	32005	FBgn0052676	0.624813
1624020_at	mod(mdg4)	modifier of mdg4	3R	-17200781	17195967	NM_001104386|NM_001104387|NM_001104388|NM_080197|NM_163877|NM_163878|NM_163879|NM_163880|NM_163881|NM_163882|NM_163883|NM_163884|NM_163885|NM_163886|NM_163887|NM_163888|NM_163889|NM_163890|NM_163891|NM_163892|NM_163893|NM_163894|NM_176521|NM_176522|NM_176523|NM_176524|NM_176525|NM_176526|NM_176527|NP_001097856|NP_001097857|NP_001097858|NP_524936|NP_732619|NP_732620|NP_732621|NP_732622|NP_732623|N…	Dm.20407	49228	FBgn0002781	0.624168
1633043_at	CG31159	CG31159 gene product from transcript CG31159-RA	3R	18439485	18442162	NM_170028|NP_732771	Dm.21678	42670	FBgn0051159	0.623974
1629471_at	CG10803	CG10803 gene product from transcript CG10803-RA	X	3379685	3382940	NM_130708|NP_570064	Dm.4263	31320	FBgn0029666	0.623857
1641289_at										0.623259
1634906_at										0.623232
1629794_at	iHog	interference Hedgehog	2L	-6945457	-6948778	NM_135241|NP_609085	Dm.11441	33972	FBgn0031872	0.623077
1628194_at	CG2918	CG2918 gene product from transcript CG2918-RA	X	-2165317	-2168811	NM_001169174|NM_130639|NP_001162645|NP_569995	Dm.11321	31215	FBgn0023529	0.623062
1627530_at	CG6700	CG6700 gene product from transcript CG6700-RA	2L	-10837859	-10842603	NM_001169473|NM_135615|NP_001162944|NP_609459		34496	FBgn0032305	0.622785
1638912_s_at	Hrb98DE	Heterogeneous nuclear ribonucleoprotein at 98DE	3R	24425528	24431499	NM_079819|NM_170370|NM_170371|NM_170372|NM_170373|NM_170374|NP_524543|NP_733249|NP_733250|NP_733251|NP_733252|NP_733253	Dm.7147	43385	FBgn0001215	0.622776
1633757_s_at	CG10188	CG10188 gene product from transcript CG10188-RB	2L	-19502334	-19508760	NM_136133|NM_165305|NP_609977|NP_724203	Dm.10953	35237	FBgn0032796	0.622669
1625187_a_at	Sbf	SET domain binding factor	3R	-7615018	-7622157	NM_058053|NM_169430|NP_477401|NP_731633	Dm.1157	41427	FBgn0025802	0.622298
1638963_s_at	mrj	CG8448 gene product from transcript CG8448-RD	2R	-12090826	-12093767	NM_166152|NM_166153|NM_166154|NM_166155|NM_166156|NP_725541|NP_725542|NP_725543|NP_725544|NP_725545	Dm.7255	36797	FBgn0034091	0.622211
1639061_at	enok	enoki mushroom	2R	19987403	19994557	NM_079114|NP_523838	Dm.766	37859	FBgn0034975	0.622106
1628266_at										0.621919
1631121_at	CG7267	CG7267 gene product from transcript CG7267-RB	X	-8965480	-8972528	NM_132290|NP_572518	Dm.17585	31831	FBgn0030079	0.621773
1635802_s_at	CG9279	CG9279 gene product from transcript CG9279-RB	3L	-19531524	-19537272	NM_168801|NP_730426	Dm.15136	40124	FBgn0036882	0.621482
1635444_at	CG32663	CG32663 gene product from transcript CG32663-RA	X	11711790	11729759	NM_167309|NP_727567	Dm.33491	326228	FBgn0052663	0.621461
1629086_s_at	Scs-fp	Succinyl coenzyme A synthetase flavoprotein subunit	2R	-15279361	-15283441	NM_057862|NM_166343|NM_166344|NP_477210|NP_725881|NP_725882	Dm.4591	37228	FBgn0017539	0.621197
1635725_a_at										0.621175
1633100_a_at	Trp1	Translocation protein 1	2L	10009385	10013171	NM_057660|NM_164885|NP_477008|NP_723510	Dm.4795	34333	FBgn0011584	0.621139
1637811_s_at	CG5273	CG5273 gene product from transcript CG5273-RA	X	653627	655972	NM_130501|NM_166862|NM_166863|NP_569857|NP_726698|NP_726699	Dm.11009	31021	FBgn0040382	0.620883
1625839_at	CG3267	CG3267 gene product from transcript CG3267-RA	2R	2633889	2636459	NM_144467|NP_652724	Dm.5216	59261	FBgn0042083	0.620878
1637612_at	Hip14	Huntingtin-interacting protein 14	3L	15981339	15984743	NM_140567|NP_648824	Dm.11460	39747	FBgn0259824	0.620689
1636990_at	botv	brother of tout-velu	2R	15017098	15021223	NM_079066|NP_523790	Dm.3207	37198	FBgn0027535	0.620617
1629748_s_at	CG2747	CG2747 gene product from transcript CG2747-RB	3R	-3842173	-3852877	NM_001170076|NM_001170077|NM_141504|NM_169205|NP_001163547|NP_001163548|NP_649761|NP_731206	Dm.33548	40950	FBgn0037541	0.620509
1640105_a_at	CG8726	CG8726 gene product from transcript CG8726-RA	2R	-3855633	-3859554	NM_001169608|NM_136497|NM_165580|NP_001163079|NP_610341|NP_724634	Dm.514	35758	FBgn0033244	0.620152
1633661_at	CG11377	CG11377 gene product from transcript CG11377-RA	2L	102381	104142	NM_134646|NP_608490	Dm.28223	33166	FBgn0031217	0.62004
1639457_at	CG32284	CG32284 gene product from transcript CG32284-RA	3L	3186663	3187249	NM_167997|NP_728826	Dm.20905	317956	FBgn0052284	0.619858
1628937_s_at	rin	rasputin	3R	9472686	9478761	NM_080168|NM_169530|NM_169531|NM_169532|NM_169533|NP_524907|NP_731827|NP_731828|NP_731829|NP_731830	Dm.6945	47998	FBgn0015778	0.619826
1637637_at	shi	shibire	X	15786148	15800285	NM_001042813|NM_001042814|NM_001169295|NM_001169296|NM_001169297|NM_080114|NM_167470|NM_167471|NM_206742|NM_206743|NM_206744|NM_206745|NP_001036278|NP_001036279|NP_001162766|NP_001162767|NP_001162768|NP_524853|NP_727910|NP_727911|NP_996465|NP_996466|NP_996467|NP_996468	Dm.3444	45928	FBgn0003392	0.61958
1626468_a_at	KCNQ	KCNQ potassium channel	2R	-6034204	-6042376	NM_001144159|NM_001144160|NM_176119|NM_176120|NP_001137631|NP_001137632|NP_788299|NP_788300	Dm.33612	36071	FBgn0033494	0.618657
1623861_at	Eip55E	CG5345 gene product from transcript CG5345-RA	2R	14515398	14516784	NM_137508|NP_611352	Dm.688	37143	FBgn0000566	0.61846
1628276_s_at	Bsg	Basigin	2L	8083421	8110561	NM_164782|NM_164783|NM_164784|NM_164785|NM_164786|NM_164787|NM_164788|NM_164789|NM_164790|NP_723338|NP_723339|NP_723340|NP_723341|NP_723342|NP_723343|NP_723344|NP_723345|NP_723346	Dm.20858	318841	FBgn0011219	0.618
1634092_at	Jarid2	CG3654 gene product from transcript CG3654-RD	3L	9470149	9479632	NM_140067|NP_648324	Dm.29618	39103	FBgn0036004	0.617856
1627176_at	CG31431	CG31431 gene product from transcript CG31431-RA	3R	17696405	17699362	NM_169977|NP_732672	Dm.21124	326138	FBgn0051431	0.617623
1635217_at	Rgk2	CG34390 gene product from transcript CG34390-RA	2R	14427089	14436472	NM_137498|NP_611342	Dm.15909	37132	FBgn0085419	0.617602
1628389_at	Hmt-1	Heavy metal tolerance factor 1	3R	-11679589	-11683194	NM_142246|NP_650503	Dm.1214	41925	FBgn0038376	0.617429
1630423_at	CG4996	CG4996 gene product from transcript CG4996-RA	2R	13627397	13631480	NM_137414|NP_611258	Dm.672	37021	FBgn0034271	0.617337
1626864_at	Pmm45A	Phosphomannomutase 45A	2R	-4994646	-4997228	NM_136609|NM_165643|NP_610453|NP_724747	Dm.7303	35923	FBgn0033377	0.617117
1625332_at	CG14764	CG14764 gene product from transcript CG14764-RA	2R	-3829544	-3843377	NM_176103|NP_788283	Dm.2038	35749	FBgn0033236	0.616887
1623084_at	sgg	shaggy	X	2527982	2571879	NM_001042794|NM_001103400|NM_001169178|NM_001169179|NM_057366|NM_057367|NM_057368|NM_134278|NM_166947|NM_166948|NM_206611|NM_206612|NM_206613|NM_206614|NM_206615|NP_001036259|NP_001096870|NP_001162649|NP_001162650|NP_476714|NP_476715|NP_476716|NP_599105|NP_726822|NP_726823|NP_996334|NP_996335|NP_996336|NP_996337|NP_996338	Dm.7795	31248	FBgn0003371	0.615436
1626351_at	Tsp42Ep	Tetraspanin 42Ep	2R	-2943901	-2945040	NM_078918|NP_523642	Dm.19867	35626	FBgn0033137	0.614954
1633012_at	CG3662	CG3662 gene product from transcript CG3662-RA	2L	821417	824337	NM_001038778|NM_001169376|NM_134705|NP_001033867|NP_001162847|NP_608549	Dm.7253	33260	FBgn0031285	0.614764
1630456_at	Mbs	Myosin binding subunit	3L	16045067	16075126	NM_001104143|NM_001104144|NM_001104145|NM_140573|NM_168646|NM_168647|NM_168648|NP_001097613|NP_001097614|NP_001097615|NP_648830|NP_730099|NP_730100|NP_730101	Dm.13965	49070	FBgn0005536	0.614555
1629903_at	CG30359	CG30359 gene product from transcript CG30359-RA	2R	4350277	4352597	NM_001169617|NM_136538|NP_001163088|NP_610382	Dm.7057	35828	FBgn0050359	0.614302
1628824_s_at	CG3125	CG3125 gene product from transcript CG3125-RA	X	-5632693	-5638591	NM_132025|NM_167047|NP_572253|NP_727026	Dm.4385	31496	FBgn0261383	0.613653
1629185_at	CG6734	CG6734 gene product from transcript CG6734-RA	2L	-12014303	-12020938	NM_135691|NP_609535	Dm.18103	34616	FBgn0032395	0.613603
1639072_at	hop	hopscotch	X	-11254931	-11262130	NM_078564|NP_511119	Dm.2926	32080	FBgn0004864	0.613463
1636673_s_at	ttk	tramtrack	3R	27539605	27561114	NM_080172|NM_170564|NM_170565|NM_170566|NM_170567|NM_170568|NP_524911|NP_733443|NP_733444|NP_733445|NP_733446|NP_733447	Dm.1526	48317	FBgn0003870	0.613379
1623608_at										0.613195
1637428_a_at	pyd	polychaetoid	3R	-4662310	-4671984	NM_001104241|NM_001104242|NM_001144556|NM_057349|NM_169245|NM_169246|NM_170646|NM_176426|NP_001097711|NP_001097712|NP_001138028|NP_476697|NP_731291|NP_731292|NP_731293|NP_788603	Dm.7093	41062	FBgn0003177	0.613179
1632196_at	Abi	Abelson interacting protein	3R	-9944981	-9947971	NM_001104315|NM_057915|NP_001097785|NP_477263	Dm.3181	41718	FBgn0020510	0.611865
1634480_at										0.611715
1630614_s_at										0.611662
1636168_s_at	CG13101	CG13101 gene product from transcript CG13101-RA	2L	-8977881	-8984870	NM_135420|NM_164841|NP_609264|NP_723433	Dm.367	34221	FBgn0032084	0.610827
1633773_s_at	Keap1	CG3962 gene product from transcript CG3962-RA	3R	-12899663	-12903820	NM_142337|NM_169744|NM_176508|NP_650594|NP_732202|NP_788685	Dm.1228	42062	FBgn0038475	0.610724
1632989_a_at	mth	methuselah	3L	-343377	-346822	NM_001169840|NM_001169841|NM_079147|NM_167829|NP_001163311|NP_001163312|NP_523871|NP_728521	Dm.4379	38058	FBgn0023000	0.610524
1633990_at	adat	CG16889 gene product from transcript CG16889-RA	2L	-13808359	-13811472	NM_135832|NP_609676	Dm.12524	34787	FBgn0028658	0.609512
1641449_at	Dcr-2	Dicer-2	2R	-13462483	-13469011	NM_079054|NP_523778	Dm.7764	36993	FBgn0034246	0.608617
1630023_at	DLP	Daxx-like protein	2L	6480955	6487584	NM_135191|NP_609035	Dm.4888	33906	FBgn0031820	0.608104
1625556_at	ari-2	ariadne 2	2R	18100345	18104769	NM_058026|NP_477374	Dm.4783	37542	FBgn0025186	0.607505
1627784_at										0.607255
1625178_at	CG31038	CG31038 gene product from transcript CG31038-RF	3R	25702804	25728953	NM_170447|NM_170448|NM_170449|NM_206584|NM_206585|NM_206586|NP_733326|NP_733327|NP_733328|NP_996307|NP_996308|NP_996309	Dm.2264	43535	FBgn0051038	0.606659
1624360_at	croc	crocodile	3L	-21467134	-21469656	NM_079478|NP_524202	Dm.5749	40374	FBgn0014143	0.605262
1634562_s_at	Vrp1	Verprolin 1	2R	-17995085	-18000294	NM_001103936|NM_001169775|NM_001169776|NM_001169777|NM_001169778|NM_137796|NM_166507|NM_166508|NM_166509|NM_166510|NM_166511|NP_001097406|NP_001163246|NP_001163247|NP_001163248|NP_001163249|NP_611640|NP_726159|NP_726160|NP_726161|NP_726162|NP_726163	Dm.7264	37521	FBgn0243516	0.604104
1637482_at	oxt	peptide O-xylosyltransferase	3L	-2258836	-2262661	NM_139448|NP_647705	Dm.12587	38288	FBgn0015360	0.603947
1640734_a_at	CG16718	CG16718 gene product from transcript CG16718-RA	3R	-15459139	-15466851	NM_142563|NM_169867|NP_650820|NP_732439	Dm.22485	42340	FBgn0038721	0.603597
1637504_at	CG17754	CG17754 gene product from transcript CG17754-RC	X	9144459	9149837	NM_132321|NM_167187|NM_176721|NP_572549|NP_727331|NP_788894	Dm.19058	31873	FBgn0030114	0.603382
1641576_a_at	CG5205	CG5205 gene product from transcript CG5205-RA	3R	11311864	11319033	NM_142215|NP_650472	Dm.1213	41891	FBgn0038344	0.603199
1630791_a_at	pyd	polychaetoid	3R	-4662310	-4671984	NM_001104241|NM_001104242|NM_001144556|NM_057349|NM_169245|NM_169246|NM_170646|NM_176426|NP_001097711|NP_001097712|NP_001138028|NP_476697|NP_731291|NP_731292|NP_731293|NP_788603	Dm.7093	41062	FBgn0003177	0.602894
1626904_at	CG42233	CG42233 gene product from transcript CG42233-RB	3R	-27625355	-27630878	NM_143642|NP_651899		43754	FBgn0250755	0.602756
1634891_at	CG14200	CG14200 gene product from transcript CG14200-RA	X	19403978	19411265	NM_133159|NP_573387	Dm.17279	32939	FBgn0031023	0.602741
1624301_at	Bre1	CG10542 gene product from transcript CG10542-RA	3L	-5783273	-5787291	NM_139732|NP_647989	Dm.855	38652	FBgn0086694	0.602372
1638352_at	CG16896	CG16896 gene product from transcript CG16896-RA	2R	-20758928	-20762420	NM_138129|NP_611973	Dm.785	37977	FBgn0035073	0.602168
1627864_at	ssp4	short spindle 4	2R	-13407780	-13409671	NM_001144218|NM_001144219|NM_001169704|NM_001169705|NM_001169706|NM_176218|NM_206153|NM_206154|NP_001137690|NP_001137691|NP_001163175|NP_001163176|NP_001163177|NP_788398|NP_995875|NP_995876		36978	FBgn0022085	0.601868
1630485_at	CG32021	CG32021 gene product from transcript CG32021-RA	4	-927897	-929810	NM_166795|NP_726617	Dm.20897|Dm.28500	317825	FBgn0052021	0.601081
1624624_at	mud	mushroom body defect	X	14141875	14152633	NM_080495|NM_167399|NM_167400|NP_536743|NP_727769|NP_727770	Dm.4152	44839	FBgn0002873	0.601035
1641006_s_at	Pi3K68D	Phosphotidylinositol 3 kinase 68D	3L	-11779151	-11783094	NM_001169949|NM_079304|NM_168475|NM_168476|NP_001163420|NP_524028|NP_729743|NP_729745	Dm.7619	39329	FBgn0015278	0.600048
1632485_a_at	Nak	Numb-associated kinase	2L	-18961110	-18963850	NM_057817|NM_057818|NM_206003|NP_477165|NP_477166|NP_995725	Dm.3036	35154	FBgn0015772	0.599973
1631728_s_at	PRL-1	CG4993 gene product from transcript CG4993-RB	2L	-16245825	-16251786	NM_135936|NM_165150|NP_609780|NP_723956	Dm.2983	34952	FBgn0024734	0.599544
1627222_at										0.59937
1635736_at	CG5157	CG5157 gene product from transcript CG5157-RA	3L	-16129586	-16130979	NM_140586|NP_648843	Dm.31202	39771	FBgn0036575	0.598645
1634804_at										0.597682
1639519_at	CG5850	CG5850 gene product from transcript CG5850-RA	2L	-9960845	-9963732	NM_001042885|NM_135490|NP_001036350|NP_609334	Dm.378	34327	FBgn0032172	0.59765
1625478_at	Mnn1	Menin 1	2L	7056305	7063406	NM_001042877|NM_078774|NM_164739|NP_001036342|NP_523498|NP_723252	Dm.2756	33991	FBgn0031885	0.597554
1623349_x_at										0.596411
1640963_at	CG5541	CG5541 gene product from transcript CG5541-RA	X	14938140	14945533	NM_206714|NM_206715|NP_996437|NP_996438	Dm.29129	2768877	FBgn0030603	0.596316
1641490_s_at	Tsp	Thrombospondin	2L	-6689617	-6689393	NM_001144330|NM_001144331|NM_078771|NM_164702|NM_164703|NM_164704|NP_001137802|NP_001137803|NP_523495|NP_723203|NP_723204|NP_723205	Dm.19009	33941	FBgn0031850	0.596221
1630751_at										0.596149
1632072_at	CG34134	CG34134 gene product from transcript CG34134-RA	2L	-8190296	-8190781	NM_001042882|NP_001036347		4379889	FBgn0083970	0.595996
1635575_at										0.595546
1632543_at	CG9003	CG9003 gene product from transcript CG9003-RD	2R	-7529771	-7533154	NM_001103801|NM_001103802|NM_001103803|NM_136845|NP_001097271|NP_001097272|NP_001097273|NP_610689	Dm.22058	36244	FBgn0033639	0.594929
1627446_at	net	CG11450 gene product from transcript CG11450-RB	2L	-82455	-87382	NM_080081|NP_524820	Dm.1799	45339	FBgn0002931	0.594386
1622950_a_at	CG10069	CG10069 gene product from transcript CG10069-RA	2R	17169804	17173174	NM_137726|NM_166434|NM_166435|NP_611570|NP_726048|NP_726049	Dm.6514	37427	FBgn0034611	0.594367
1633878_at	MESR4	Misexpression suppressor of ras 4	2R	13435328	13443644	NM_001103889|NM_079051|NP_001097359|NP_523775	Dm.2764	36986	FBgn0034240	0.594049
1626420_at	CG8563	CG8563 gene product from transcript CG8563-RA	3L	7384178	7389115	NM_139859|NP_648116	Dm.22211	38826	FBgn0035777	0.594013
1636634_a_at	MRP	Multidrug-Resistance like Protein 1	2L	12719070	12744809	NM_135747|NM_165020|NM_205968|NM_205969|NM_205970|NM_205971|NM_205972|NM_205973|NM_205974|NM_205975|NM_205976|NM_205977|NM_205978|NM_205979|NM_205980|NM_205981|NM_205982|NP_609591|NP_723772|NP_995690|NP_995691|NP_995692|NP_995693|NP_995694|NP_995695|NP_995696|NP_995697|NP_995698|NP_995699|NP_995700|NP_995701|NP_995702|NP_995703|NP_995704	Dm.1929	34686	FBgn0032456	0.593752
1625648_at	CG3868	CG3868 gene product from transcript CG3868-RA	3L	-14393863	-14395819	NM_140445|NP_648702	Dm.957	39580	FBgn0036422	0.593091
1631271_a_at	hang	hangover	X	16316876	16331513	NM_001144732|NM_167520|NM_167521|NP_001138204|NP_727979|NP_727980	Dm.7016	32613	FBgn0026575	0.593054
1640309_s_at	Taf4	TBP-associated factor 4	3L	16106322	16114468	NM_001144486|NM_001169982|NM_079378|NM_168651|NM_176333|NM_206379|NP_001137958|NP_001163453|NP_524102|NP_730109|NP_788511|NP_996101	Dm.7812	39765	FBgn0010280	0.592807
1626306_at	rok	Rho-kinase	X	-16519141	-16531452	NM_080535|NP_536796	Dm.3059	43916	FBgn0026181	0.592785
1637146_at										0.591924
1630683_at	Patr-1	Protein associated with topo II related - 1	3R	12869289	12873444	NM_142335|NP_650592	Dm.1227	42058	FBgn0028470	0.591902
1623124_at	CG7376	CG7376 gene product from transcript CG7376-RA	3L	6167347	6171875	NM_139777|NP_648034	Dm.863	38715	FBgn0035689	0.591146
1636960_a_at	RanBPM	Ran-binding protein M	2R	6317216	6324088	NM_001038849|NM_136741|NM_165770|NP_001033938|NP_610585|NP_724932	Dm.1508	36102	FBgn0250861	0.591075
1634471_at	CG33214	CG33214 gene product from transcript CG33214-RA	3L	-21490648	-21500643	NM_176385|NP_788563	Dm.15071	40382	FBgn0053214	0.590814
1638327_a_at	CG17754	CG17754 gene product from transcript CG17754-RC	X	9144459	9149837	NM_132321|NM_167187|NM_176721|NP_572549|NP_727331|NP_788894	Dm.19058	31873	FBgn0030114	0.59056
1637513_at	CG11275	CG11275 gene product from transcript CG11275-RA	2R	18067197	18070155	NM_137805|NP_611649	Dm.15665	37534	FBgn0034706	0.588758
1631645_at	CG3363	CG3363 gene product from transcript CG3363-RA	2R	20075879	20082815	NM_138050|NP_611894	Dm.4580	37874	FBgn0034987	0.588516
1629035_at	CG12290	CG12290 gene product from transcript CG12290-RA	3R	22055973	22059066	NM_143213|NP_651470	Dm.4306	43182	FBgn0039419	0.587823
1636450_at	CG34417	CG34417 gene product from transcript CG34417-RD	X	6434803	6483212	NM_001103422|NM_001103423|NM_001103425|NM_001103426|NM_001169208|NM_001169209|NP_001096892|NP_001096893|NP_001096895|NP_001096896|NP_001162679|NP_001162680	Dm.20382	31591	FBgn0085446	0.587753
1640616_at	CG17974	CG17974 gene product from transcript CG17974-RA	2R	-17235691	-17238349	NM_137738|NP_611582	Dm.15739	37441	FBgn0034624	0.587737
1630784_a_at	CG9990	CG9990 gene product from transcript CG9990-RA	3R	24501076	24521661	NM_001170292|NM_143371|NM_170376|NP_001163763|NP_651628|NP_733255	Dm.16358	43391	FBgn0039594	0.58746
1626472_at	CG30340	CG30340 gene product from transcript CG30340-RA	2R	-5487413	-5488716	NM_165686|NP_724812	Dm.20926	246550	FBgn0050340	0.587335
1625307_at	sut2	sugar transporter 2	2R	3974920	3976802	NM_079993|NP_524732	Dm.1638	44269	FBgn0028562	0.587091
1626533_a_at	CG11727	CG11727 gene product from transcript CG11727-RA	X	-11328711	-11348335	NM_001169250|NM_001169251|NM_132488|NM_167285|NP_001162721|NP_001162722|NP_572716|NP_727526	Dm.3712	32088	FBgn0030299	0.586881
1631509_a_at	lt	light	2L	22817518	22833490	NM_001042950|NM_001042951|NM_001042952|NP_001036415|NP_001036416|NP_001036417	Dm.1800	3355130	FBgn0002566	0.586805
1629550_at	CG14650	CG14650 gene product from transcript CG14650-RA	3R	263101	267050	NM_141216|NP_649473	Dm.1057	40566	FBgn0037252	0.586441
1629961_s_at	l(2)44DEa	lethal (2) 44DEa	2R	4553359	4570296	NM_001014507|NM_001014508|NM_001014509|NM_001014510|NM_001014511|NM_001014512|NM_143777|NM_170615|NM_170616|NP_001014507|NP_001014508|NP_001014509|NP_001014510|NP_001014511|NP_001014512|NP_652034|NP_724695|NP_724696	Dm.19554	46068	FBgn0010609	0.586352
1641000_a_at	bbc	bb in a boxcar	2R	-9374171	-9382374	NM_137033|NM_165993|NP_610877|NP_725301	Dm.1930	36496	FBgn0033844	0.586308
1641326_at	CG30118	CG30118 gene product from transcript CG30118-RB	2R	-14318241	-14327986	NM_001103895|NM_001103896|NM_137489|NP_001097365|NP_001097366|NP_611333	Dm.1480	37119	FBgn0050118	0.585754
1633353_s_at	CAP	CG18408 gene product from transcript CG18408-RI	2R	6156527	6194529	NM_001144164|NM_001144165|NM_001144166|NM_001144167|NM_001144168|NM_001144169|NM_001169639|NM_136726|NM_136727|NM_136728|NM_165757|NM_165758|NM_165759|NM_165760|NM_165761|NM_165762|NM_206073|NP_001137636|NP_001137637|NP_001137638|NP_001137639|NP_001137640|NP_001137641|NP_001163110|NP_610570|NP_610571|NP_610572|NP_724910|NP_724911|NP_724912|NP_724913|NP_724914|NP_724915|NP_995795	Dm.30900	36084	FBgn0033504	0.585628
1632655_at	blue	bluestreak	3L	-14036785	-14042992	NM_140431|NP_648688	Dm.1949	39558	FBgn0041161	0.585548
1632770_at										0.585159
1626015_s_at										0.585119
1640260_at	Axs	Abnormal X segregation	X	-16574123	-16577928	NM_001038760|NM_057429|NP_001033849|NP_476777	Dm.4860	32645	FBgn0000152	0.585037
1632550_at	unc-5	CG8166 gene product from transcript CG8166-RA	2R	11237658	11255807	NM_137189|NP_611033	Dm.9126	36703	FBgn0034013	0.584745
1631266_a_at	CG5840	CG5840 gene product from transcript CG5840-RA	3R	13361408	13362858	NM_142375|NM_169762|NP_650632|NP_732243	Dm.20205	42106	FBgn0038516	0.584579
1626208_at	Exp6	Exportin 6	X	-365084	-370625	NM_080140|NP_524879	Dm.1770	47141	FBgn0001337	0.584525
1625362_at	Gclc	Glutamate-cysteine ligase catalytic subunit	X	-7996612	-8000075	NM_080266|NM_206650|NP_525005|NP_996373	Dm.1723	53581	FBgn0040319	0.584043
1625595_a_at	Pis	Phosphatidylinositol synthase	X	-15596545	-15597798	NM_132827|NM_167456|NP_573055|NP_727878	Dm.12900	32506	FBgn0030670	0.583993
1630756_at	Mipp2	Multiple inositol polyphosphate phosphatase 2	X	-5976739	-5985472	NM_078500|NP_511055	Dm.2949	31544	FBgn0026060	0.583641
1637755_at										0.583401
1634814_at	CG7083	CG7083 gene product from transcript CG7083-RA	3L	8333921	8335569	NM_139954|NP_648211	Dm.33589	38943	FBgn0035877	0.583377
1624300_s_at	nmo	nemo	3L	7972148	8043433	NM_079243|NM_168248|NM_168249|NM_168250|NM_168251|NM_168252|NP_523967|NP_729316|NP_729317|NP_729318|NP_729319|NP_729320	Dm.3990	38890	FBgn0011817	0.583259
1624097_s_at	wge	winged eye	3R	-18537263	-18542313	NM_001043281|NM_170037|NM_170038|NP_001036746|NP_732790|NP_732791		42687	FBgn0051151	0.583247
1624369_at	tomboy40	CG8330 gene product from transcript CG8330-RA	2R	2113131	2114389	NM_136369|NP_610213	Dm.33703	35553	FBgn0033074	0.583058
1631591_at	CG31935	CG31935 gene product from transcript CG31935-RA	2L	-1595042	-1611125	NM_134764|NP_608608	Dm.33640	33338	FBgn0051935	0.58303
1632852_s_at	Gs1	Glutamine synthetase 1	2L	132059	134472	NM_001169368|NM_057222|NM_164367|NP_001162839|NP_476570|NP_722606	Dm.6999	33172	FBgn0001142	0.582939
1632019_s_at	CG9008	CG9008 gene product from transcript CG9008-RA	2L	-13774341	-13780163	NM_135826|NM_165055|NP_609670|NP_723835	Dm.4047	34779	FBgn0028540	0.582775
1633032_s_at	CG8177	CG8177 gene product from transcript CG8177-RG	3L	9756651	9779365	NM_001169931|NM_140100|NM_168369|NM_168370|NM_168371|NM_168372|NM_168373|NM_168374|NM_206311|NM_206312|NM_206313|NM_206314|NP_001163402|NP_648357|NP_729546|NP_729547|NP_729548|NP_729549|NP_729550|NP_729551|NP_996033|NP_996034|NP_996035|NP_996036	Dm.3977	39147	FBgn0036043	0.582711
1626382_s_at	CG13887	CG13887 gene product from transcript CG13887-RC	3L	837855	839747	NM_138218|NM_167843|NP_612062|NP_728548	Dm.1972	38096	FBgn0035165	0.582561
1635355_a_at	Xbp1	X box binding protein-1	2R	17031049	17033255	NM_166427|NP_726032		44226	FBgn0021872	0.582237
1625486_a_at	PGRP-LA	Peptidoglycan recognition protein LA	3L	9327431	9331436	NM_206304|NM_206305|NM_206306|NM_206307|NP_996026|NP_996027|NP_996028|NP_996029	Dm.3478	39062	FBgn0035975	0.582106
1637676_at	CG5482	CG5482 gene product from transcript CG5482-RA	2R	-14517419	-14519403	NM_137509|NP_611353	Dm.4133	37144	FBgn0034368	0.582073
1630585_s_at										0.581988
1636191_a_at	CG16742	CG16742 gene product from transcript CG16742-RA	2R	16511078	16515820	NM_137652|NP_611496		37331	FBgn0034529	0.581712
1636631_at	CG1139	CG1139 gene product from transcript CG1139-RA	3L	1971661	1974285	NM_139429|NP_647686	Dm.13590	38264	FBgn0035300	0.581168
1639115_s_at	rtGEF	rho-type guanine exchange factor	2L	20350435	20365254	NM_001103714|NM_001103715|NM_001169550|NM_057826|NM_165327|NP_001097184|NP_001097185|NP_001163021|NP_477174|NP_724258		35306	FBgn0015803	0.580863
1639666_at	S1P	CG7169 gene product from transcript CG7169-RA	3L	-21606893	-21610464	NM_141080|NP_649337	Dm.13207	40399	FBgn0037105	0.580425
1634337_s_at	Sxl	Sex lethal	X	-6978196	-6986910	NM_001031891|NM_001031892|NM_001031893|NM_001031894|NM_001031895|NM_001169215|NM_001169216|NM_001169217|NM_001169218|NM_001169219|NM_001169220|NM_080052|NM_167110|NM_167111|NM_167112|NM_167113|NM_167114|NM_167115|NM_167116|NM_167117|NM_167118|NP_001027062|NP_001027063|NP_001027064|NP_001027065|NP_001027066|NP_001162686|NP_001162687|NP_001162688|NP_001162689|NP_001162690|NP_001162691|NP_524791|NP_…	Dm.4502	3772180	FBgn0003659	0.579878
1637770_a_at	CG11505	CG11505 gene product from transcript CG11505-RA	3L	3224837	3232320	NM_139536|NM_168007|NM_206263|NP_647793|NP_728843|NP_995985	Dm.11337	38399	FBgn0035424	0.579801
1636777_at	CG5968	CG5968 gene product from transcript CG5968-RA	2L	-16549322	-16549959	NM_135953|NP_609797	Dm.7856	34986	FBgn0032588	0.579132
1631698_s_at	CG16833	CG16833 gene product from transcript CG16833-RD	2L	10989304	10997700	NM_001169475|NM_001169476|NM_143798|NM_164953|NM_164954|NP_001162946|NP_001162947|NP_652055|NP_723642|NP_723643		47729	FBgn0026147	0.579078
1627442_at										0.578561
1625775_a_at	csw	corkscrew	X	1988268	2007698	NM_057782|NM_057783|NM_166928|NP_477130|NP_477131|NP_726793	Dm.5129	45278	FBgn0000382	0.577111
1626218_s_at	oaf	out at first	2L	2492954	2498846	NM_057692|NM_164489|NM_164490|NM_175949|NP_477040|NP_722815|NP_722816|NP_787963	Dm.7946	33435	FBgn0011818	0.576838
1637383_at	CG11168	CG11168 gene product from transcript CG11168-RA	3R	20743867	20748107	NM_001170244|NM_143054|NP_001163715|NP_651311	Dm.4018	42981	FBgn0039249	0.576826
1631126_at	gcm	glial cells missing	2L	-9579448	-9581742	NM_057760|NP_477108	Dm.4757	34277	FBgn0014179	0.576623
1635103_at	trr	trithorax-related	X	-1775339	-1783808	NM_080301|NM_166911|NP_525040|NP_726773	Dm.21	31149	FBgn0023518	0.576458
1637545_at	CG1837	CG1837 gene product from transcript CG1837-RA	X	11611000	11613927	NM_132514|NP_572742	Dm.4501	32124	FBgn0030329	0.576452
1630721_s_at	aux	auxillin	3R	37504	53244	NM_141181|NM_164317|NP_649438|NP_730785	Dm.9840	40527	FBgn0037218	0.575938
1635604_at	CG15923	CG15923 gene product from transcript CG15923-RB	3R	-16436972	-16442619	NM_001104376|NP_001097846	Dm.23014	42443	FBgn0038814	0.575688
1626585_s_at	CG4589	CG4589 gene product from transcript CG4589-RA	2R	-20397284	-20402738	NM_138078|NM_166674|NM_166675|NP_611922|NP_726453|NP_726454	Dm.7406	37912	FBgn0019886	0.575463
1629442_at	egr	eiger	2R	5965869	5971715	NM_165735|NM_206069|NP_724878|NP_995791	Dm.13536	36054	FBgn0033483	0.57542
1635062_at	Smg1	CG32743 gene product from transcript CG32743-RA	X	6718670	6732283	NM_167095|NP_727132	Dm.18753	31625	FBgn0052743	0.575382
1636178_at	Scamp	CG9195 gene product from transcript CG9195-RA	X	-15343106	-15343922	NM_132795|NM_167442|NP_573023|NP_727850	Dm.20482	32470	FBgn0040285	0.575138
1633205_at	DAT	Dopamine transporter	2R	-12446061	-12452763	NM_079039|NP_523763	Dm.2848	36849	FBgn0034136	0.574966
1627737_at	CG13008	CG13008 gene product from transcript CG13008-RA	X	16605335	16608411	NM_132926|NM_167537|NP_573154|NP_728014	Dm.17368	32654	FBgn0030780	0.574411
1640295_a_at	RhoGAP71E	CG32149 gene product from transcript CG32149-RC	3L	15581979	15600225	NM_001144484|NM_140527|NM_168629|NM_168630|NP_001137956|NP_648784|NP_730060|NP_730061	Dm.14535	39693	FBgn0036518	0.574185
1628550_a_at	Pmm45A	Phosphomannomutase 45A	2R	-4994646	-4997228	NM_136609|NM_165643|NP_610453|NP_724747	Dm.7303	35923	FBgn0033377	0.573966
1640426_at										0.573448
1634035_s_at	Ephrin	CG1862 gene product from transcript CG1862-RA	4	592382	598159	NM_143670|NM_166770|NM_166771|NM_166772|NP_651927|NP_726583|NP_726584|NP_726585	Dm.3341	43799	FBgn0040324	0.573211
1636334_at	CG11913	CG11913 gene product from transcript CG11913-RB	3R	21184006	21185756	NM_143135|NP_651392	Dm.27613	43073	FBgn0039331	0.573112
1630096_at	CG2533	CG2533 gene product from transcript CG2533-RA	X	-11497273	-11498227	NM_132506|NP_572734	Dm.19109	32110	FBgn0030319	0.573071
1632552_at										0.572994
1630774_s_at	sgg	shaggy	X	2527982	2571879	NM_001042794|NM_001103400|NM_001169178|NM_001169179|NM_057366|NM_057367|NM_057368|NM_134278|NM_166947|NM_166948|NM_206611|NM_206612|NM_206613|NM_206614|NM_206615|NP_001036259|NP_001096870|NP_001162649|NP_001162650|NP_476714|NP_476715|NP_476716|NP_599105|NP_726822|NP_726823|NP_996334|NP_996335|NP_996336|NP_996337|NP_996338	Dm.7795	31248	FBgn0003371	0.571968
1637016_at	CG33324	CG33324 gene product from transcript CG33324-RA	3R	2271991	2273215	NM_206435|NP_996157	Dm.23730	2768660	FBgn0053324	0.571267
1640747_s_at	CG8547	CG8547 gene product from transcript CG8547-RC	2R	-10148710	-10155124	NM_137103|NM_166044|NP_610947|NP_725373		36586	FBgn0033919	0.570295
1626575_at	CG1657	CG1657 gene product from transcript CG1657-RA	X	11219494	11228106	NM_132476|NP_572704	Dm.132	32070	FBgn0030286	0.569192
1633387_at	bves	CG32513 gene product from transcript CG32513-RA	X	20925033	20949964	NM_134582|NM_206800|NP_608426|NP_996523	Dm.7881	33083	FBgn0031150	0.568764
1626767_at	Tsp2A	Tetraspanin 2A	X	1240610	1242047	NM_080298|NP_525037	Dm.10	31080	FBgn0024361	0.568535
1633534_s_at	mura	murashka	3R	-5363875	-5377060	NM_141645|NM_169291|NM_169292|NP_649902|NP_731366|NP_731367	Dm.11144	41145	FBgn0037705	0.568141
1637576_s_at	CG8839	CG8839 gene product from transcript CG8839-RD	2R	-8227114	-8232118	NM_136920|NM_165884|NM_165885|NM_165886|NP_610764|NP_725137|NP_725138|NP_725139	Dm.3728	36340	FBgn0033717	0.567548
1626811_at	CG5510	CG5510 gene product from transcript CG5510-RA	3R	-19993394	-19995283	NM_142967|NP_651224	Dm.23338	42872	FBgn0039160	0.567543
1628628_at	CalpA	Calpain-A	2R	15312577	15318068	NM_001103908|NM_057699|NM_057700|NP_001097378|NP_477047|NP_477048	Dm.1726	37232	FBgn0012051	0.566817
1630186_at	CG13743	CG13743 gene product from transcript CG13743-RA	2R	-4932354	-4947411	NM_136600|NP_610444	Dm.21994	35911	FBgn0033368	0.566377
1635983_a_at	nompB	no mechanoreceptor potential B	2L	-21578319	-21589355	NM_078889|NM_165385|NP_523613|NP_724347		35414	FBgn0016919	0.565557
1624807_at	Ppcs	Phosphopantothenoylcysteine synthetase	3R	-14966710	-14973629	NM_142527|NM_169848|NP_650784|NP_732401	Dm.3211	42295	FBgn0261285	0.565223
1631560_at	ferrochelatase	CG2098 gene product from transcript CG2098-RC	3R	-27636181	-27637840	NM_079874|NM_170579|NM_170580|NP_524613|NP_733458|NP_733459	Dm.1893	43757	FBgn0024891	0.565192
1641339_at	CG10137	CG10137 gene product from transcript CG10137-RA	2L	19526685	19532992	NM_136137|NP_609981	Dm.12028	35241	FBgn0032800	0.564797
1640955_s_at										0.564615
1641118_at	Mdh	CG5889 gene product from transcript CG5889-RA	3R	22977362	22983325	NM_001170278|NM_001170279|NM_143702|NP_001163749|NP_001163750|NP_651959	Dm.3005	43936	FBgn0029155	0.564249
1624644_a_at	CG5514	CG5514 gene product from transcript CG5514-RA	3R	23763966	23768500	NM_001170280|NM_143342|NM_170361|NP_001163751|NP_651599|NP_733240	Dm.11925	43352	FBgn0039560	0.563562
1627734_at	nau	nautilus	3R	-19538535	-19544079	NM_001170231|NM_057302|NP_001163702|NP_476650	Dm.4750	42799	FBgn0002922	0.562415
1630001_at	CG12535	CG12535 gene product from transcript CG12535-RB	X	-3286518	-3342976	NM_166972|NP_726860	Dm.33932	31311	FBgn0029657	0.562159
1636496_at	Nup153	CG4453 gene product from transcript CG4453-RA	X	16493355	16504492	NM_001103532|NM_001144734|NM_132908|NP_001097002|NP_001138206|NP_573136	Dm.7275	32630	FBgn0061200	0.561839
1632858_a_at	Xe7	CG2179 gene product from transcript CG2179-RA	3R	-1491168	-1494308	NM_141315|NM_169093|NP_649572|NP_730984	Dm.19640	40699	FBgn0010772	0.561569
1622970_at	form3	formin 3	3L	7087917	7116397	NM_001014571|NM_001104057|NP_001014571|NP_001097527	Dm.19389	3346238	FBgn0053556	0.560827
1626689_at	Cyp6t1	CG1644 gene product from transcript CG1644-RA	X	-21388460	-21390196	NM_134613|NP_608457	Dm.6033	33127	FBgn0031182	0.560534
1640640_at	Cirl	CG8639 gene product from transcript CG8639-RC	2R	4502543	4512708	NM_001144148|NM_001169619|NM_136553|NP_001137620|NP_001163090|NP_610397	Dm.21990	35846	FBgn0033313	0.560389
1626683_at	CG1514	CG1514 gene product from transcript CG1514-RA	X	7806121	7811478	NM_132193|NP_572421	Dm.5168	31704	FBgn0029976	0.560353
1640433_a_at	tou	toutatis	2R	-7467021	-7470140	NM_001103800|NM_078977|NM_165844|NP_001097270|NP_523701|NP_725062	Dm.2658	36241	FBgn0033636	0.560235
1634961_s_at	Vha68-2	CG3762 gene product from transcript CG3762-RA	2L	12974321	12978614	NM_143747|NM_165021|NM_165022|NP_652004|NP_723775|NP_723776	Dm.6438	45012	FBgn0020367	0.559967
1630521_at	Met	Methoprene-tolerant	X	11510900	11513120	NM_078571|NP_511126	Dm.2616	32114	FBgn0002723	0.559446
1624203_s_at	Gli	Gliotactin	2L	-15756000	-15762408	NM_057254|NM_165127|NM_165128|NM_165129|NM_165130|NP_476602|NP_723928|NP_723929|NP_723930|NP_723931	Dm.6515	34927	FBgn0001987	0.559308
1627979_at	Wnt6	CG4969 gene product from transcript CG4969-RA	2L	7340436	7352280	NM_135264|NP_609108	Dm.23854	34010	FBgn0031902	0.558985
1624909_at	CG32778	CG32778 gene product from transcript CG32778-RA	X	3974169	3980830	NM_167000|NP_726905	Dm.26451	31353	FBgn0052778	0.558865
1624209_at										0.558812
1624139_at	PhKgamma	Phosphorylase kinase gamma	X	11589144	11598427	NM_078574|NM_167296|NM_167297|NP_511129|NP_727548|NP_727549	Dm.2615	32120	FBgn0011754	0.558406
1624881_at	CG11448	CG11448 gene product from transcript CG11448-RA	X	1287097	1291371	NM_130554|NP_569910	Dm.12	31090	FBgn0024985	0.558331
1638994_at	CG10627	CG10627 gene product from transcript CG10627-RA	3L	-12520313	-12523304	NM_140331|NP_648588	Dm.943	39434	FBgn0036298	0.558177
1634195_at	CG11093	CG11093 gene product from transcript CG11093-RB	4	-982966	-990000	NM_001169358|NM_001169359|NP_001162829|NP_001162830	Dm.17792	43835	FBgn0039932	0.557965
1630537_a_at	Dap160	Dynamin associated protein 160	2L	-21137130	-21142353	NM_001169557|NM_057974|NM_057975|NP_001163028|NP_477322|NP_477323	Dm.2093	35378	FBgn0023388	0.557702
1641463_at	CG6583	CG6583 gene product from transcript CG6583-RA	2L	-12171203	-12172569	NM_135712|NP_609556	Dm.6427	34645	FBgn0032420	0.557538
1640439_at	CG11360	CG11360 gene product from transcript CG11360-RA	4	701244	706796	NM_143677|NP_651934		43810	FBgn0039920	0.557519
1629010_at	rho-5	rhomboid-5	2L	-10368175	-10372898	NM_205957|NP_995679	Dm.29140	2768944	FBgn0041723	0.557332
1628805_s_at										0.557262
1630969_s_at	CG12206	CG12206 gene product from transcript CG12206-RA	X	-3359769	-3367483	NM_130704|NM_166973|NM_166974|NP_570060|NP_726865|NP_726866	Dm.17741	31316	FBgn0029662	0.556906
1640754_at	bmm	brummer	3L	-14769595	-14779523	NM_001169974|NM_140466|NP_001163445|NP_648723	Dm.4521	39611	FBgn0036449	0.555828
1629113_a_at										0.555486
1630657_at	CG11902	CG11902 gene product from transcript CG11902-RB	3R	21161032	21165810	NM_143132|NP_651389		43070	FBgn0028647	0.554892
1636174_at	GstD9	Glutathione S transferase D9	3R	-8191901	-8193286	NM_141924|NP_650181	Dm.21658	41502	FBgn0038020	0.554886
1625041_at	Oatp74D	Organic anion transporting polypeptide 74D	3L	17480222	17504793	NM_001169989|NM_140732|NP_001163460|NP_648989	Dm.10826	39954	FBgn0036732	0.554475
1631704_at	CG5805	CG5805 gene product from transcript CG5805-RA	3R	-20610457	-20613142	NM_143027|NP_651284	Dm.1321	42950	FBgn0039223	0.552836
1628136_at	Ir56d	Ionotropic receptor 56d	2R	-15399177	-15401076	NM_137588|NP_611432	Dm.15850	37252	FBgn0034458	0.552232
1627244_at	CG18870	CG18870 gene product from transcript CG18870-RA	2R	-17502267	-17504398	NM_144447|NP_652704	Dm.10711	59218	FBgn0042180	0.552223
1633215_at	CG12006	CG12006 gene product from transcript CG12006-RA	3L	3811268	3813958	NM_139575|NM_206269|NP_647832|NP_995991	Dm.11589	38446	FBgn0035464	0.551822
1624769_s_at	Tl	Toll	3R	22624764	22668125	NM_079794|NM_170287|NP_524518|NP_733166	Dm.2347	43222	FBgn0003717	0.551098
1635008_at	Cyp9b2	Cytochrome P450-9b2	2R	-3017781	-3019640	NM_078922|NP_523646	Dm.2589	35635	FBgn0015039	0.549667
1640027_a_at	CG32792	CG32792 gene product from transcript CG32792-RF	X	3451844	3466033	NM_001042795|NM_001144679|NP_001036260|NP_001138151	Dm.26540	318213	FBgn0052792	0.549459
1635372_a_at	Mf	Myofilin	3R	-11001676	-11005992	NM_001170138|NM_001170139|NM_001170140|NM_001170141|NM_001170142|NM_142166|NM_169612|NM_169613|NM_169614|NM_169615|NP_001163609|NP_001163610|NP_001163611|NP_001163612|NP_001163613|NP_650423|NP_731969|NP_731970|NP_731971|NP_731972	Dm.7066	41824	FBgn0038294	0.549013
1626719_a_at	wls	wntless	3L	-11159719	-11162741	NM_140188|NM_168450|NP_648445|NP_729681	Dm.7728	39259	FBgn0036141	0.548963
1626385_s_at	wdb	widerborst	3R	-23390763	-23406997	NM_143312|NM_170336|NM_170337|NM_170338|NM_170339|NP_651569|NP_733215|NP_733216|NP_733217|NP_733218	Dm.7378	43312	FBgn0027492	0.548531
1631564_at	Usp7	ubiquitin-specific protease 7	X	-11916860	-11923061	NM_132551|NP_572779	Dm.3592	32169	FBgn0030366	0.54815
1633109_at	CG33229	CG33229 gene product from transcript CG33229-RA	3L	224130	225613	NM_206223|NP_995945	Dm.21599	2768996	FBgn0053229	0.547702
1627135_at	bnl	branchless	3R	-15620310	-15662539	NM_001144611|NM_169874|NP_001138083|NP_732452	Dm.2390	42356	FBgn0014135	0.547034
1637945_at										0.546901
1626781_at	Pp2B-14D	Protein phosphatase 2B at 14D	X	-16450796	-16454052	NM_078649|NP_523373	Dm.33340	32624	FBgn0011826	0.546723
1633794_a_at	Pino	Pinocchio	2L	-1114651	-1119139	NM_134724|NM_164405|NP_608568|NP_722679	Dm.7254	33288	FBgn0016926	0.546703
1623189_at	slik	Sterile20-like kinase	2R	-20282948	-20289907	NM_001014549|NM_001144280|NM_138064|NM_166669|NM_206213|NM_206214|NP_001014549|NP_001137752|NP_611908|NP_726441|NP_995935|NP_995936	Dm.10858	37893	FBgn0035001	0.546645
1635568_at	CG10080	CG10080 gene product from transcript CG10080-RA	2R	17512539	17518766	NM_137748|NP_611592	Dm.11761	37462	FBgn0034641	0.546571
1632205_at	Dgk	CG34361 gene product from transcript CG34361-RE	2R	-3723746	-3731480	NM_001103749|NM_001103750|NM_078930|NM_206053|NP_001097219|NP_001097220|NP_523654|NP_995775	Dm.3102	35738	FBgn0085390	0.546543
1635436_at	CG30460	CG30460 gene product from transcript CG30460-RE	2R	-12953475	-12959450	NM_001103885|NM_001144213|NM_001144214|NM_001169701|NM_137342|NM_206148|NM_206149|NM_206150|NP_001097355|NP_001137685|NP_001137686|NP_001163172|NP_611186|NP_995870|NP_995871|NP_995872	Dm.13555	36924	FBgn0050460	0.54648
1626147_s_at	CPTI	mitochondrial carnitine palmitoyltransferase I	2R	-6356977	-6362983	NM_001169640|NM_001169641|NM_078961|NM_165777|NP_001163111|NP_001163112|NP_523685|NP_724940	Dm.6501	36109	FBgn0027842	0.546358
1629278_at										0.546311
1637601_at	CG7739	CG7739 gene product from transcript CG7739-RA	3L	-15553832	-15556163	NM_140519|NP_648776	Dm.20087	39684	FBgn0036509	0.546082
1639953_at	osk	oskar	3R	4760852	4764123	NM_169248|NM_206464|NP_731295|NP_996186	Dm.7184	41066	FBgn0003015	0.545173
1630506_at	CG3077	CG3077 gene product from transcript CG3077-RA	2L	-2764075	-2765686	NM_134865|NP_608709	Dm.276	33466	FBgn0031457	0.544928
1637793_at	CG9791	CG9791 gene product from transcript CG9791-RC	3R	137257	140094	NM_141195|NP_649452	Dm.4174	40543	FBgn0037232	0.544503
1638598_at	MED15	Mediator complex subunit 15	2L	473020	476176	NM_134684|NP_608528	Dm.3163	33223	FBgn0027592	0.544497
1635479_a_at	scramb1	scramblase 1	3L	-10213584	-10216358	NM_140132|NM_168403|NM_168404|NP_648389|NP_729600|NP_729601	Dm.4188	326186	FBgn0052056	0.544291
1633729_a_at	Eps-15	Epidermal growth factor receptor pathway substrate clone 15	2R	-20655836	-20662788	NM_138121|NM_166686|NM_166687|NP_611965|NP_726481|NP_726482	Dm.781	37961	FBgn0035060	0.54415
1624125_at	ft	fat	2L	-4198401	-4217852	NM_058149|NP_477497	Dm.293	33627	FBgn0001075	0.543941
1629307_s_at	hdc	headcase	3R	26103655	26187891	NM_079853|NM_170478|NM_176591|NP_524592|NP_733357|NP_788768	Dm.1909	43604	FBgn0010113	0.543281
1626621_at	CG1407	CG1407 gene product from transcript CG1407-RB	2R	-5917219	-5920393	NM_136700|NM_165728|NM_165729|NP_610544|NP_724868|NP_724869	Dm.3930	36043	FBgn0033474	0.542517
1624244_at	S6k	RPS6-p70-protein kinase	3L	-5792048	-5804057	NM_079217|NP_523941	Dm.856	38654	FBgn0015806	0.541724
1623397_at										0.541648
1626790_s_at	Fak56D	Focal Adhesion Kinase	2R	-15318163	-15324599	NM_001144246|NM_001144247|NM_001169736|NM_079069|NM_166352|NM_166353|NP_001137718|NP_001137719|NP_001163207|NP_523793|NP_725891|NP_725892		37233	FBgn0020440	0.541294
1623737_a_at	Rab14	Rab-protein 14	2L	14355146	14358400	NM_057823|NM_176042|NM_176043|NP_477171|NP_788056|NP_788057	Dm.6742	34840	FBgn0015791	0.540864
1640199_at	Hcs	Holocarboxylase synthetase	3R	1300623	1311115	NM_141285|NP_649542	Dm.31229	40659	FBgn0037332	0.540493
1640130_at	CG31678	CG31678 gene product from transcript CG31678-RB	2L	-20659128	-20664424	NM_001144372|NM_165336|NP_001137844|NP_724277	Dm.19853	35327	FBgn0051678	0.540228
1641070_at	CG9021	CG9021 gene product from transcript CG9021-RA	2L	-5903358	-5904674	NM_135123|NP_608967	Dm.316	33818	FBgn0031747	0.540105
1634855_s_at	CG9813	CG9813 gene product from transcript CG9813-RE	3R	-9198820	-9205474	NM_169511|NM_169512|NM_169513|NM_169514|NM_169515|NM_169516|NP_731796|NP_731797|NP_731798|NP_731799|NP_731800|NP_731801	Dm.11957	41644	FBgn0038143	0.539528
1631146_at	alph	alphabet	3R	25417543	25442879	NM_143444|NM_170416|NM_170417|NM_170418|NM_170419|NP_651701|NP_733295|NP_733296|NP_733297|NP_733298	Dm.7085	43481	FBgn0086361	0.539284
1625042_at	CG31288	CG31288 gene product from transcript CG31288-RA	3R	-21123681	-21125279	NM_170215|NP_733094	Dm.23792	318664	FBgn0051288	0.539244
1624176_at	CG10590	CG10590 gene product from transcript CG10590-RA	3L	-5594195	-5597075	NM_139722|NP_647979	Dm.5945	38635	FBgn0035622	0.539058
1636747_at	CG8051	CG8051 gene product from transcript CG8051-RA	X	-19195353	-19201957	NM_133149|NP_573377	Dm.1918	32925	FBgn0031012	0.538583
1629321_at	ash1	absent, small, or homeotic discs 1	3L	-19583872	-19591848	NM_079436|NP_524160		40133	FBgn0005386	0.538371
1630089_at	fzo	fuzzy onions	3R	-19027357	-19029756	NM_170060|NP_732840	Dm.33413	42745	FBgn0011596	0.538112
1630626_at	pps	protein partner of snf	3R	8239878	8246629	NM_141936|NP_650193	Dm.31248	41524	FBgn0082831	0.537976
1641102_at	CG14141	CG14141 gene product from transcript CG14141-RA	3L	11194405	11195258	NM_140193|NP_648450	Dm.24701	39264	FBgn0036146	0.537868
1633621_at	Muc18B	Mucin 18B	X	19109549	19110623	NM_133137|NP_573365	Dm.23696	32913	FBgn0031000	0.537653
1636977_at	CG9318	CG9318 gene product from transcript CG9318-RA	2L	-20730644	-20734310	NM_136209|NP_610053	Dm.2019	35335	FBgn0032880	0.537314
1631122_at	Rassf	Ras association family member	3R	-18939735	-18943673	NM_142869|NP_651126	Dm.1290	42734	FBgn0039055	0.536966
1626577_at	CG15556	CG15556 gene product from transcript CG15556-RA	3R	-26953686	-26956388	NM_143588|NP_651845	Dm.5134	43681	FBgn0039821	0.536924
1631081_a_at	CG17666	CG17666 gene product from transcript CG17666-RA	3L	12774424	12777477	NM_140342|NM_168515|NP_648599|NP_729831		39452	FBgn0036311	0.536613
1632712_s_at										0.536448
1634430_at										0.53617
1626993_at	Sra-1	specifically Rac1-associated protein 1	3R	11159000	11164098	NM_142190|NP_650447	Dm.3506	41861	FBgn0038320	0.53604
1624013_at	CG42233	CG42233 gene product from transcript CG42233-RB	3R	-27625355	-27630878	NM_143642|NP_651899		43754	FBgn0250755	0.535828
1634558_s_at	egh	egghead	X	2482533	2492638	NM_080313|NM_166946|NP_525052|NP_726818	Dm.8115	31239	FBgn0001404	0.535451
1637292_at	Esp	Epidermal stripes and patches	3R	20672730	20676134	NM_079766|NP_524490	Dm.6026	42962	FBgn0013953	0.535399
1623499_at	CG12341	CG12341 gene product from transcript CG12341-RA	2R	-6699620	-6700835	NM_136768|NP_610612	Dm.19071	36137	FBgn0033550	0.535378
1637827_at	GlcAT-I	CG32775 gene product from transcript CG32775-RA	X	4025249	4026866	NM_167003|NP_726910	Dm.3928	251900	FBgn0066114	0.535233
1625735_at										0.534834
1626840_a_at	opa1-like	optic atrophy 1-like	2R	-10118124	-10122953	NM_137097|NM_166040|NP_610941|NP_725369	Dm.7707	36578	FBgn0261276	0.534792
1638412_at	px	plexus	2R	-18427554	-18434061	NM_001103947|NM_001103948|NM_166535|NP_001097417|NP_001097418|NP_726208	Dm.3051	37573	FBgn0003175	0.534604
1637876_a_at	CG5976	CG5976 gene product from transcript CG5976-RB	3L	20467565	20470103	NM_176372|NM_176373|NP_788550|NP_788551	Dm.21192	40270	FBgn0036999	0.534023
1639571_s_at										0.533981
1638657_at	CG33640	CG33640 gene product from transcript CG33640-RA	2L	13527840	13528537	NM_001032084|NP_001027255	Dm.28554	3772680	FBgn0053640	0.533874
1630823_at	CG32210	CG32210 gene product from transcript CG32210-RA	3L	-19537444	-19545384	NM_168802|NP_730427	Dm.7660	40127	FBgn0052210	0.533457
1636695_at	Pk17E	Protein kinase-like 17E	X	18682498	18700217	NM_080122|NP_524861	Dm.211	45970	FBgn0004462	0.533447
1636923_a_at	CG11198	CG11198 gene product from transcript CG11198-RA	2R	-3861619	-3874713	NM_001103756|NM_001103757|NM_136498|NM_165581|NP_001097226|NP_001097227|NP_610342|NP_724636	Dm.11366	35761	FBgn0033246	0.532717
1637148_at	CG13366	CG13366 gene product from transcript CG13366-RA	X	-504578	-511600	NM_001042789|NM_130492|NP_001036254|NP_569848	Dm.6639	31004	FBgn0025633	0.532248
1624722_at										0.53185
1634625_at	Dnz1	DNZDHHC/NEW1 zinc finger protein 11	2L	-10854432	-10856669	NM_058101|NP_477449	Dm.3214	34503	FBgn0027453	0.531692
1638163_a_at	trr	trithorax-related	X	-1775339	-1783808	NM_080301|NM_166911|NP_525040|NP_726773	Dm.21	31149	FBgn0023518	0.53147
1634288_at										0.531399
1623607_at	Mgat1	UDP-GlcNAc:a-3-D-mannoside-beta-1,2-N-acetylglucosaminyltransferase I	2R	-16446660	-16449832	NM_080378|NP_525117	Dm.1662	37323	FBgn0034521	0.531343
1627463_at	Damm	Death associated molecule related to Mch2	2R	-7752680	-7753888	NM_078979|NP_523703	Dm.2849	36266	FBgn0033659	0.531124
1630051_at	Tsp42Ec	Tetraspanin 42Ec	2R	2893951	2896127	NM_078905|NP_523629	Dm.498	35612	FBgn0033124	0.53057
1636144_s_at	CG10217	CG10217 gene product from transcript CG10217-RB	3R	-19586458	-19588951	NM_142925|NM_170091|NP_651182|NP_732903	Dm.10926	42809	FBgn0039113	0.530124
1630856_at	CG8677	CG8677 gene product from transcript CG8677-RA	2L	21221335	21234035	NM_136257|NP_610101	Dm.5226	35397	FBgn0026577	0.530047
1641037_at	CG32702	CG32702 gene product from transcript CG32702-RB	X	-9452697	-9465341	NM_167193|NP_727348	Dm.21154	326235	FBgn0052702	0.529786
1635220_at	Or83a	Odorant receptor 83a	3R	-1223364	-1224918	NM_079510|NP_524234	Dm.27900	40648	FBgn0037322	0.52971
1638582_at	CG5321	CG5321 gene product from transcript CG5321-RB	X	14573612	14574964	NM_132739|NP_572967	Dm.17428	32399	FBgn0030575	0.529164
1637395_at	CG13084	CG13084 gene product from transcript CG13084-RA	2L	19484972	19486396	NM_136127|NP_609971	Dm.26842	35229	FBgn0032788	0.528619
1625785_at	l(1)G0196	lethal (1) G0196	X	21889015	21909502	NM_001103571|NM_176777|NM_176778|NM_176779|NM_176780|NP_001097041|NP_788950|NP_788951|NP_788952|NP_788953	Dm.237	33137	FBgn0027279	0.5285
1635222_at	CG1513	CG1513 gene product from transcript CG1513-RA	2R	-5770076	-5773816	NM_001169633|NM_136690|NP_001163104|NP_610534		36028	FBgn0033463	0.528473
1635352_s_at	Vha44	Vacuolar H[+] ATPase 44kD C subunit	2R	-12212317	-12221483	NM_001144207|NM_057918|NM_134313|NM_166163|NM_166164|NP_001137679|NP_477266|NP_599140|NP_725564|NP_725565	Dm.7688	36826	FBgn0020611	0.527935
1638005_s_at	smg	smaug	3L	-8985181	-8989349	NM_001144452|NM_001144453|NM_079263|NM_168309|NM_168310|NP_001137924|NP_001137925|NP_523987|NP_729441|NP_729442	Dm.2553	39034	FBgn0016070	0.527716
1629947_at	CG32812	CG32812 gene product from transcript CG32812-RA	X	1182078	1182756	NM_130543|NP_569899	Dm.26426	31074	FBgn0025642	0.527513
1637703_a_at	Socs36E	Suppressor of cytokine signaling at 36E	2L	-18138667	-18152410	NM_078869|NM_165243|NP_523593|NP_724096	Dm.5707	35085	FBgn0041184	0.527387
1638733_at	CG3984	CG3984 gene product from transcript CG3984-RA	3R	10962883	10964626	NM_142163|NP_650420	Dm.16859	41821	FBgn0038291	0.527349
1629015_a_at	DAAM	Dishevelled Associated Activator of Morphogenesis	X	-1183739	-1188720	NM_130544|NM_166875|NM_166876|NP_569900|NP_726723|NP_726724	Dm.33864	31075	FBgn0025641	0.526213
1625691_at	Tre1	trapped in endoderm-1	X	-5567868	-5574008	NM_080053|NP_524792	Dm.18422	140439	FBgn0046687	0.526187
1634528_at	CG8412	CG8412 gene product from transcript CG8412-RA	3R	5582214	5585035	NM_141682|NP_649939	Dm.6098	41191	FBgn0037743	0.526115
1639939_at										0.526114
1625215_s_at	nrv2	nervana 2	2L	-6789761	-6794595	NM_001014475|NM_001014476|NM_057820|NM_057821|NM_164711|NP_001014475|NP_001014476|NP_477168|NP_477169|NP_723216	Dm.4056	33953	FBgn0015777	0.525848
1626946_at	oc	ocelliless	X	-8524191	-8544710	NM_001014727|NP_001014727	Dm.2933	31802	FBgn0004102	0.52495
1625794_at	CG5830	CG5830 gene product from transcript CG5830-RA	3L	-15985757	-15997835	NM_140568|NP_648825	Dm.15257	39748	FBgn0036556	0.524879
1635367_at	fs(1)h	female sterile (1) homeotic	X	-7943432	-7950170	NM_001169228|NM_078523|NM_167144|NM_206645|NM_206646|NM_206647|NP_001162699|NP_511078|NP_727228|NP_996368|NP_996369|NP_996370	Dm.7909	31722	FBgn0004656	0.524434
1637816_s_at										0.524337
1637456_at	CG8878	CG8878 gene product from transcript CG8878-RA	2R	-8033523	-8038562	NM_136889|NM_206099|NP_610733|NP_995821	Dm.3130	36302	FBgn0027504	0.524015
1630055_a_at	sec31	CG8266 gene product from transcript CG8266-RA	2R	4781128	4786303	NM_136570|NM_165630|NP_610414|NP_724716		35877	FBgn0033339	0.524
1633061_at	Mgat2	CG7921 gene product from transcript CG7921-RA	3R	-25841243	-25847980	NM_001014684|NM_143506|NP_001014684|NP_651763	Dm.4091	43563	FBgn0039738	0.523085
1626073_a_at	mud	mushroom body defect	X	14141875	14152633	NM_080495|NM_167399|NM_167400|NP_536743|NP_727769|NP_727770	Dm.4152	44839	FBgn0002873	0.523076
1633792_a_at	osa	CG7467 gene product from transcript CG7467-RC	3R	-13513539	-13544059	NM_001170168|NM_079668|NM_169775|NM_206506|NP_001163639|NP_524392|NP_732263|NP_996228	Dm.2989	42130	FBgn0003013	0.522358
1628292_s_at	HLH106	Helix loop helix protein 106	3L	19787043	19792086	NM_079442|NM_168815|NM_168816|NP_524166|NP_730449|NP_730450	Dm.7945	40155	FBgn0261283	0.522159
1639909_at	CG7058	CG7058 gene product from transcript CG7058-RB	X	18700726	18706035	NM_133099|NP_573327	Dm.17299	32873	FBgn0030961	0.521654
1624463_s_at	pr-set7	CG3307 gene product from transcript CG3307-RC	3R	10141709	10145597	NM_142097|NM_169577|NM_169578|NP_650354|NP_731900|NP_731901	Dm.36781	41743	FBgn0011474	0.521214
1624567_at	Rab35	CG9575 gene product from transcript CG9575-RA	X	-20050507	-20053871	NM_134529|NP_608373	Dm.3622	33014	FBgn0031090	0.521187
1641379_a_at	CG41099	CG41099 gene product from transcript CG41099-RD	3RHet	-1685111	-1706000	NM_001015359|NM_001015360|NM_001110980|NM_001110981|NP_001015359|NP_001015360|NP_001104450|NP_001104451	Dm.5502	3355072	FBgn0039955	0.521101
1632526_s_at	Nc73EF	Neural conserved at 73EF	3L	16948604	16961180	NM_001104159|NM_168701|NM_168702|NM_168703|NM_176340|NM_176341|NM_176342|NP_001097629|NP_730223|NP_730224|NP_730225|NP_788518|NP_788519|NP_788520	Dm.18613	39899	FBgn0010352	0.52108
1634614_at	hfw	halfway	X	1563625	1567144	NM_130577|NP_569933	Dm.5411	31120	FBgn0001189	0.520667
1631427_s_at	synj	synaptojanin	2R	17967675	17973272	NM_130462|NM_166505|NP_569729|NP_726155	Dm.5420	37517	FBgn0034691	0.52011
1640930_at	Tsc1	CG6147 gene product from transcript CG6147-RA	3R	19956031	19960376	NM_058067|NP_477415	Dm.3097	42862	FBgn0026317	0.520107
1631535_at	Vinc	Vinculin	X	-2108318	-2116492	NM_057472|NP_476820	Dm.32	31201	FBgn0004397	0.519802
1639744_at										0.519547
1638323_at	CG8116	CG8116 gene product from transcript CG8116-RB	3R	4541955	4547050	NM_001170082|NM_001170083|NM_141561|NP_001163553|NP_001163554|NP_649818	Dm.5202	41035	FBgn0037614	0.519518
1636195_at										0.518814
1636313_at	CG4914	CG4914 gene product from transcript CG4914-RA	3L	-14667632	-14671234	NM_140454|NP_648711	Dm.3549	39597	FBgn0036436	0.518686
1631447_at	CG10307	CG10307 gene product from transcript CG10307-RA	2R	17576416	17577758	NM_137761|NP_611605	Dm.725	37477	FBgn0034655	0.518496
1637380_s_at	CaMKI	Calcium/calmodulin-dependent protein kinase I	4	466119	474566	NM_079883|NM_166759|NM_166760|NM_166761|NM_166762|NM_166763|NM_166764|NP_524622|NP_726569|NP_726570|NP_726571|NP_726572|NP_726573|NP_726574	Dm.7082	43792	FBgn0016126	0.518407
1631029_at	CG13776	CG13776 gene product from transcript CG13776-RB	2L	7012326	7014737	NM_001103636|NM_135248|NP_001097106|NP_609092		33984	FBgn0031880	0.518265
1627711_at	CdsA	CDP diglyceride synthetase	3L	8121151	8124775	NM_079922|NP_524661	Dm.6770	43950	FBgn0010350	0.518037
1634075_at	dp	dumpy	2L	-4479470	-4591963	NM_175960|NP_787974	Dm.20530	318824	FBgn0053196	0.518027
1625814_at	CG8230	CG8230 gene product from transcript CG8230-RA	2R	-4831800	-4834866	NM_136587|NP_610431	Dm.536	35897	FBgn0027607	0.517955
1628345_at	Cyp6a9	Cytochrome P450-6a9	2R	-10766860	-10768877	NM_079024|NP_523748	Dm.632	36663	FBgn0013771	0.517163
1626171_at										0.51708
1625445_s_at	shn	schnurri	2R	7061324	7104918	NM_057375|NM_057376|NM_134279|NM_206091|NP_476723|NP_476724|NP_599106|NP_995813	Dm.4730	36171	FBgn0003396	0.516856
1633186_s_at	CG9153	CG9153 gene product from transcript CG9153-RB	3L	1313677	1318328	NM_138254|NM_167868|NP_612098|NP_728591	Dm.12435	38151	FBgn0035207	0.516799
1625638_a_at	Hex-A	Hexokinase A	X	9479917	9482437	NM_080109|NM_167194|NP_524848|NP_727350	Dm.1467	45875	FBgn0001186	0.516544
1627832_at	scat	scattered	2L	9431406	9435341	NM_080166|NP_524905	Dm.1628	47942	FBgn0011232	0.516292
1638438_a_at	Ptp61F	Protein tyrosine phosphatase 61F	3L	-1343607	-1349542	NM_057339|NM_057340|NM_167874|NM_167875|NP_476687|NP_476688|NP_728600|NP_728601	Dm.1991	38160	FBgn0003138	0.515998
1640510_at	CG8600	CG8600 gene product from transcript CG8600-RB	3L	-7326648	-7328343	NM_001169898|NM_139848|NP_001163369|NP_648105	Dm.3985	38810	FBgn0035765	0.515476
1624819_s_at										0.515315
1628155_at	klar	klarsicht	3L	-442578	-441079	NM_001043111|NM_001103992|NM_001103993|NM_079149|NP_001036576|NP_001097462|NP_001097463|NP_523873	Dm.2787	38067	FBgn0001316	0.514892
1630262_s_at										0.514677
1641646_at	Spase22-23	Spase 22/23-subunit	3R	-20055027	-20055751	NM_142977|NP_651234	Dm.1762	42885	FBgn0039172	0.514514
1640224_s_at	CG13796	CG13796 gene product from transcript CG13796-RB	2L	-7727149	-7732668	NM_001144335|NM_135296|NM_164766|NM_164767|NP_001137807|NP_609140|NP_723308|NP_723309	Dm.21276	34051	FBgn0031939	0.514025
1637792_at	A3-3	CG11405 gene product from transcript CG11405-RA	X	-1136772	-1168682	NM_138988|NP_620473	Dm.10455	43867	FBgn0028550	0.513593
1631722_at										0.513035
1638286_at	pie	pineapple eye	2L	-10420710	-10422781	NM_080001|NP_524740	Dm.1841	44315	FBgn0005683	0.512981
1631134_at	Gef26	CG9491 gene product from transcript CG9491-RB	2L	6323766	6331552	NM_001144325|NM_001144326|NM_135168|NP_001137797|NP_001137798|NP_609012	Dm.3955	33881	FBgn0021873	0.512106
1627461_at	bsf	bicoid stability factor	2L	-18449514	-18454587	NM_078872|NP_523596	Dm.453	35100	FBgn0032679	0.512082
1633655_at										0.511968
1623936_at	cl	clot	2L	5520257	5521384	NM_135086|NP_608930	Dm.20615	43938	FBgn0000318	0.511652
1630165_s_at	Sin3A	CG8815 gene product from transcript CG8815-RC	2R	-8465961	-8480292	NM_136955|NM_165915|NM_165916|NM_165917|NP_610799|NP_725187|NP_725188|NP_725189	Dm.4374	36382	FBgn0022764	0.510954
1634178_at	CG4351	CG4351 gene product from transcript CG4351-RA	X	-12990127	-12995964	NM_132625|NP_572853	Dm.7052	32259	FBgn0030448	0.510876
1637651_at	CG4004	CG4004 gene product from transcript CG4004-RA	X	12638498	12643818	NM_132596|NM_167336|NP_572824|NP_727638	Dm.19702	32226	FBgn0030418	0.510669
1641676_at	Atg4	Autophagy-specific gene 4	2L	1080912	1083378	NM_134719|NP_608563	Dm.13477	33283	FBgn0031298	0.510371
1624744_a_at	nuf	nuclear fallout	3L	14183976	14226350	NM_001038917|NM_001038918|NM_001038919|NM_001038920|NM_001038921|NM_001038922|NP_001034006|NP_001034007|NP_001034008|NP_001034009|NP_001034010|NP_001034011	Dm.33462	39572	FBgn0013718	0.510119
1640810_at	CG13810	CG13810 gene product from transcript CG13810-RA	3L	2185996	2187649	NM_139440|NP_647697	Dm.23961	38278	FBgn0035313	0.510099
1630658_at	CG32226	CG32226 gene product from transcript CG32226-RA	3L	-20290228	-20295202	NM_168841|NP_730508	Dm.15114	40229	FBgn0052226	0.510061
1634623_a_at										0.51001
1641338_at	fru	fruitless	3R	-14256948	-14261513	NM_001170177|NM_079673|NM_169816|NM_169817|NM_169818|NM_169819|NM_169820|NM_169821|NM_169822|NM_206512|NM_206513|NM_206514|NM_206515|NM_206516|NP_001163648|NP_524397|NP_732344|NP_732345|NP_732346|NP_732347|NP_732348|NP_732349|NP_732350|NP_996234|NP_996235|NP_996236|NP_996237|NP_996238	Dm.4626	42226	FBgn0004652	0.509986
1640286_at										0.509967
1640254_at										0.509498
1627580_at	Dcr-1	Dicer-1	3R	-18559726	-18566752	NM_079729|NP_524453	Dm.1283	42693	FBgn0039016	0.509177
1629106_at	CG2233	CG2233 gene product from transcript CG2233-RA	X	-7929764	-7931533	NM_132205|NP_572433	Dm.4271	31721	FBgn0029990	0.508968
1623029_at										0.508654
1626473_a_at	fon	fondue	2L	-19383488	-19386199	NM_001169542|NM_136115|NM_165287|NP_001163013|NP_609959|NP_724177	Dm.10896	35211	FBgn0032773	0.508638
1627998_s_at	CG2225	CG2225 gene product from transcript CG2225-RC	2L	-21663805	-21670197	NM_001014497|NM_136274|NM_165392|NM_165393|NM_206020|NP_001014497|NP_610118|NP_724355|NP_724356|NP_995742	Dm.11759	35421	FBgn0032957	0.508537
1624252_s_at										0.508521
1632622_at	gfA	giant fibre A	X	-19223772	-19242477	NM_001169324|NM_167645|NM_206790|NM_206791|NP_001162795|NP_728239|NP_996513|NP_996514		32928	FBgn0086778	0.508404
1635546_a_at	na	narrow abdomen	X	14161685	14170664	NM_001103511|NP_001096981	Dm.17434	45338	FBgn0002917	0.508325
1638260_s_at	CG2269	CG2269 gene product from transcript CG2269-RC	2R	5975075	5983921	NM_136709|NM_165737|NM_165738|NP_610553|NP_724880|NP_724881	Dm.11348	36056	FBgn0033484	0.507813
1638722_at	roq	roquin	3L	-16366152	-16371750	NM_140629|NP_648886	Dm.11424	39818	FBgn0036621	0.507696
1633370_s_at										0.507355
1634685_at	RpL3	Ribosomal protein L3	3R	7047617	7050897	NM_079592|NM_169377|NM_169378|NM_169379|NM_169380|NP_524316|NP_731547|NP_731548|NP_731549|NP_731550	Dm.6703	41347	FBgn0020910	0.507273
1629048_s_at	CG9674	CG9674 gene product from transcript CG9674-RD	3L	-16780914	-16784848	NM_140665|NM_168686|NM_168687|NM_176339|NP_648922|NP_730201|NP_730202|NP_788517	Dm.11253	39878	FBgn0036663	0.507168
1623421_at	CG6347	CG6347 gene product from transcript CG6347-RA	2R	9723925	9726869	NM_137062|NP_610906	Dm.608	36531	FBgn0033874	0.507158
1636686_at	garz	gartenzwerg	2R	8214178	8221326	NM_136917|NM_165881|NP_610761|NP_725133	Dm.5126	36337	FBgn0033714	0.50707
1625133_at	CG14131	CG14131 gene product from transcript CG14131-RA	3L	11770172	11773585	NM_140249|NP_648506		39328	FBgn0036205	0.506295
1641247_at	Ranbp21	CG12234 gene product from transcript CG12234-RA	X	-19540616	-19545958	NM_134495|NP_608339	Dm.3479	32970	FBgn0031051	0.506059
1623227_s_at	Hil	Hillarin	2R	-16494385	-16505702	NM_137649|NM_166402|NP_611493|NP_725980	Dm.708	37328	FBgn0050147	0.505955
1637161_s_at	myoglianin	CG1838 gene product from transcript CG1838-RB	4	-711893	-716675	NM_079888|NM_166786|NM_166787|NM_166788|NP_524627|NP_726604|NP_726605|NP_726606	Dm.6533	43811	FBgn0026199	0.505929
1628873_s_at	Mio	Mlx interactor	2L	-21286080	-21291131	NM_001169561|NM_001169562|NM_001169563|NM_001169564|NM_001169565|NM_001169566|NM_001169567|NM_001169568|NM_136261|NM_165366|NM_165367|NM_165368|NM_165369|NP_001163032|NP_001163033|NP_001163034|NP_001163035|NP_001163036|NP_001163037|NP_001163038|NP_001163039|NP_610105|NP_724325|NP_724326|NP_724327|NP_724328	Dm.3459	35402	FBgn0032940	0.505913
1639555_at	CG17724	CG17724 gene product from transcript CG17724-RA	2R	-9063596	-9073317	NM_143700|NP_651957	Dm.6975	246682	FBgn0033802	0.505872
1635035_at	CG9384	CG9384 gene product from transcript CG9384-RA	3L	14755144	14760812	NM_140463|NP_648720	Dm.31156	39608	FBgn0036446	0.505466
1638372_at										0.505461
1639145_s_at	Atpalpha	Na pump alpha subunit	3R	16774435	16801019	NM_001170196|NM_169936|NM_169937|NM_169938|NM_169939|NM_206525|NM_206526|NM_206527|NM_206528|NP_001163667|NP_732572|NP_732573|NP_732574|NP_732575|NP_996247|NP_996248|NP_996249|NP_996250	Dm.6725	48971	FBgn0002921	0.505341
1636708_at	CG3061	CG3061 gene product from transcript CG3061-RA	3R	9858088	9860764	NM_142071|NP_650328	Dm.5183	41707	FBgn0038195	0.50529
1627398_a_at	Gbeta13F	G protein beta-subunit 13F	X	15754158	15756919	NM_080351|NM_167469|NM_206736|NM_206737|NM_206738|NM_206739|NP_525090|NP_727907|NP_996459|NP_996460|NP_996461|NP_996462	Dm.7041	32544	FBgn0001105	0.504346
1639587_s_at	CG7458	CG7458 gene product from transcript CG7458-RA	3L	21948210	21951141	NM_141117|NP_649374	Dm.11044	40441	FBgn0037144	0.504016
1638125_a_at	msi	musashi	3R	21344044	21428143	NM_079838|NM_170229|NP_524577|NP_733108	Dm.1334	43087	FBgn0011666	0.503983
1626392_s_at	Mef2	Myocyte enhancer factor 2	2R	-5803629	-5817102	NM_057670|NM_057671|NM_057672|NM_057673|NM_206067|NP_477018|NP_477019|NP_477020|NP_477021|NP_995789	Dm.7054	36032	FBgn0011656	0.503836
1633728_at	CG12728	CG12728 gene product from transcript CG12728-RA	X	5836640	5838655	NM_132052|NP_572280	Dm.23139	31526	FBgn0029825	0.503538
1638930_s_at	CG11248	CG11248 gene product from transcript CG11248-RB	3L	21673185	21676331	NM_141091|NM_168934|NP_649348|NP_730678	Dm.11201	40411	FBgn0037117	0.503421
1623793_at	krz	kurtz	3R	-27873826	-27877711	NM_080249|NP_524988	Dm.5655	53554	FBgn0040206	0.503248
1623274_s_at	bol	boule	3L	-9100439	-9118379	NM_001169923|NM_079265|NM_168318|NM_168319|NM_168320|NP_001163394|NP_523989|NP_729456|NP_729457|NP_729458	Dm.20499	39049	FBgn0011206	0.503128
1629356_at	RpI1	RNA polymerase I subunit	2R	-10483113	-10488702	NM_079019|NP_523743	Dm.8031	36617	FBgn0019938	0.503032
1625515_a_at	sd	scalloped	X	15700275	15719755	NM_001103519|NM_001103520|NM_001103521|NM_001103522|NM_001169290|NM_001169291|NM_078614|NM_167465|NM_206727|NP_001096989|NP_001096990|NP_001096991|NP_001096992|NP_001162761|NP_001162762|NP_511169|NP_727900|NP_996450	Dm.6072	32536	FBgn0003345	0.502786
1639040_s_at	bdg	bedraggled	2R	-11810544	-11815835	NM_137220|NM_166121|NM_176181|NP_611064|NP_725499|NP_788361	Dm.10846	36747	FBgn0034049	0.502269
1636106_s_at	alt	aluminum tubes	3R	-13499902	-13504425	NM_142388|NM_169768|NM_169769|NM_169770|NM_169771|NM_206505|NP_650645|NP_732256|NP_732257|NP_732258|NP_732259|NP_996227	Dm.7290	42127	FBgn0038535	0.501524
1640871_at	Cortactin	CG3637 gene product from transcript CG3637-RA	3R	-16887401	-16890185	NM_079702|NP_524426	Dm.4483	42491	FBgn0025865	0.501208
1635909_at	cic	capicua	3R	16118986	16127099	NM_001104373|NM_080253|NP_001097843|NP_524992	Dm.5727	53560	FBgn0028386	0.500961
1637079_at	CG5098	CG5098 gene product from transcript CG5098-RA	2R	13982522	13988618	NM_001103893|NM_137447|NP_001097363|NP_611291	Dm.28281	37063	FBgn0034300	0.500222
1631715_at	CG14872	CG14872 gene product from transcript CG14872-RB	3R	-11333780	-11334560	NM_142217|NM_169663|NP_650474|NP_732043	Dm.16842	41893	FBgn0038346	0.500188
1623448_at	CG5196	CG5196 gene product from transcript CG5196-RA	3R	8234043	8237380	NM_141934|NM_206479|NP_650191|NP_996201	Dm.7090	41522	FBgn0038039	0.500133
1637007_s_at	CG5445	CG5445 gene product from transcript CG5445-RB	X	17196508	17199510	NM_132985|NM_167567|NM_167568|NM_176748|NP_573213|NP_728076|NP_728077|NP_788921	Dm.7886	32722	FBgn0030838	0.499765
1636681_at	CG14621	CG14621 gene product from transcript CG14621-RA	X	21846589	21849017	NM_134614|NP_608458	Dm.17217	33128	FBgn0031183	0.499566
1624248_s_at	Aef1	Adult enhancer factor 1	3L	21426527	21430973	NM_079476|NM_168903|NM_168904|NP_524200|NP_730630|NP_730631	Dm.1036	40370	FBgn0005694	0.499505
1623441_at	ph-p	polyhomeotic proximal	X	-2020242	-2030578	NM_001169173|NM_057523|NP_001162644|NP_476871	Dm.5733	31181	FBgn0004861	0.499056
1633233_a_at	CG15817	CG15817 gene product from transcript CG15817-RD	3R	25054887	25060884	NM_143430|NM_170403|NP_651687|NP_733282	Dm.3012	43462	FBgn0028476	0.498078
1634884_s_at	CG31635	CG31635 gene product from transcript CG31635-RB	2L	-6635544	-6649088	NM_001103632|NM_164696|NP_001097102|NP_723197	Dm.20890	33928	FBgn0051635	0.497364
1629065_s_at	Vha26	Vacuolar H[+]-ATPase 26kD E subunit	3R	1417452	1420429	NM_079513|NM_169073|NP_524237|NP_730957	Dm.3165	40679	FBgn0015324	0.496809
1630198_at	Aly	CG1101 gene product from transcript CG1101-RA	3R	-2903617	-2906126	NM_143711|NP_651968	Dm.3104	44029	FBgn0010774	0.496708
1629766_at	ca	claret	3R	25632969	25640782	NM_170430|NP_733309	Dm.6851	43518	FBgn0000247	0.496403
1639383_a_at	CG16716	CG16716 gene product from transcript CG16716-RC	2R	15481294	15484371	NM_137589|NP_611433		37253	FBgn0034459	0.496269
1639599_at	CG4887	CG4887 gene product from transcript CG4887-RA	2L	1173010	1177500	NM_134738|NP_608582	Dm.7247	33304	FBgn0031318	0.496203
1632301_at	CG9536	CG9536 gene product from transcript CG9536-RA	2L	-6474435	-6476972	NM_135189|NP_609033	Dm.6442	33904	FBgn0031818	0.496018
1634948_at	luna	CG33473 gene product from transcript CG33473-RB	2R	-6870286	-6987508	NM_206089|NP_995811	Dm.24485	2768719	FBgn0040765	0.495608
1628555_at	Osi19	Osiris 19	3R	2161085	2162918	NM_001170058|NM_141383|NP_001163529|NP_649640	Dm.10872	40776	FBgn0037429	0.49525
1635641_at										0.495235
1624938_at	CG14128	CG14128 gene product from transcript CG14128-RD	3L	11872214	11874282	NM_001169953|NM_001169954|NM_001169955|NM_140262|NP_001163424|NP_001163425|NP_001163426|NP_648519	Dm.28108	39344	FBgn0036218	0.495189
1635273_s_at	kek5	kekkon5	X	19247217	19364074	NM_133154|NM_167647|NP_573382|NP_728242	Dm.33776	32930	FBgn0031016	0.495035
1635724_at	CG14292	CG14292 gene product from transcript CG14292-RA	3R	-14730654	-14731377	NM_142502|NP_650759	Dm.11931	42264	FBgn0038658	0.494695
1632381_at	dome	domeless	X	-19570089	-19577549	NM_078688|NP_523412	Dm.2836	32976	FBgn0043903	0.494581
1630827_s_at										0.494512
1634020_at	mei-P26	CG12218 gene product from transcript CG12218-RA	X	9057299	9065710	NM_143765|NP_652022	Dm.3139	45775	FBgn0026206	0.494393
1641114_at	mbl	muscleblind	2R	13153057	13263374	NM_001144216|NM_001144217|NM_001169702|NM_176210|NM_176211|NM_176212|NM_176213|NP_001137688|NP_001137689|NP_001163173|NP_788390|NP_788391|NP_788392|NP_788393	Dm.2992	36945	FBgn0053197	0.494052
1630094_at	l(1)G0269	lethal (1) G0269	X	-21190809	-21195060	NM_134605|NP_608449	Dm.7059	33107	FBgn0029067	0.494008
1626143_a_at	CG32138	CG32138 gene product from transcript CG32138-RA	3L	14046868	14063469	NM_001144476|NM_168575|NM_168576|NP_001137948|NP_729954|NP_729955	Dm.15301	39561	FBgn0052138	0.49393
1640342_at	CG6234	CG6234 gene product from transcript CG6234-RA	3R	8473781	8478635	NM_141963|NP_650220	Dm.1173	41558	FBgn0038071	0.493905
1634629_at	CG13359	CG13359 gene product from transcript CG13359-RA	X	-695700	-697503	NM_130505|NP_569861	Dm.5089	31028	FBgn0025616	0.493609
1635781_s_at	lkb1	CG9374 gene product from transcript CG9374-RE	3R	9502270	9505152	NM_001170135|NM_142045|NM_169541|NM_169542|NM_169543|NM_169544|NM_169545|NM_169546|NM_169547|NP_001163606|NP_650302|NP_731840|NP_731841|NP_731842|NP_731843|NP_731844|NP_731845|NP_731846	Dm.2219	41673	FBgn0038167	0.493353
1632844_s_at	CG12004	CG12004 gene product from transcript CG12004-RC	3L	1569199	1575621	NM_001104004|NM_139370|NM_167897|NP_001097474|NP_647627|NP_728633	Dm.813	38185	FBgn0035236	0.493296
1634995_at	CG3788	CG3788 gene product from transcript CG3788-RA	2R	-18819550	-18821046	NM_137894|NP_611738	Dm.5542	37644	FBgn0034800	0.493179
1624706_at	CG34349	CG34349 gene product from transcript CG34349-RA	3R	20882811	20889991	NM_001104439|NM_143072|NP_001097909|NP_651329	Dm.16511	43002	FBgn0085378	0.492895
1641305_at	piwi	CG6122 gene product from transcript CG6122-RA	2L	-10982204	-10987416	NM_057527|NP_476875	Dm.19816	34521	FBgn0004872	0.492871
1631550_at	NELF-A	CG5874 gene product from transcript CG5874-RA	3R	17049425	17055234	NM_142701|NP_650958	Dm.11211	42520	FBgn0038872	0.492621
1623164_a_at	Eip75B	Ecdysone-induced protein 75B	3L	-17946457	-17954914	NM_079409|NM_168755|NM_168756|NM_168757|NP_524133|NP_730321|NP_730322|NP_730323	Dm.21411	39999	FBgn0000568	0.492306
1628149_a_at	Pak3	CG14895 gene product from transcript CG14895-RA	3R	-12272467	-12279550	NM_142288|NM_169719|NP_650545|NP_732141	Dm.6255	41995	FBgn0044826	0.491881
1641353_s_at	CG32066	CG32066 gene product from transcript CG32066-RC	3L	-10633492	-10653081	NM_168416|NM_168417|NP_729619|NP_729620	Dm.21249	39206	FBgn0052066	0.491604
1635264_s_at	lilli	lilliputian	2L	2885951	2953077	NM_001144300|NM_001144301|NM_001144302|NM_001144303|NM_078740|NM_164516|NM_164517|NP_001137772|NP_001137773|NP_001137774|NP_001137775|NP_523464|NP_722863|NP_722864	Dm.2778	33496	FBgn0041111	0.491483
1634641_a_at	Cyt-b5	CG2140 gene product from transcript CG2140-RB	2R	3421012	3423441	NM_136450|NM_165540|NP_610294|NP_724575	Dm.6903	35688	FBgn0033189	0.491478
1623782_at	SCAP	CG33131 gene product from transcript CG33131-RA	2R	-1913777	-1923011	NM_176097|NP_788277	Dm.13206	35529	FBgn0033052	0.490539
1635474_at	jet	jetlag	2L	-4948203	-4949751	NM_001042867|NM_135036|NP_001036332|NP_608880	Dm.302	33705	FBgn0031652	0.490184
1639822_at	Tusp	CG5586 gene product from transcript CG5586-RC	3R	23455068	23460073	NM_143316|NP_651573		43317	FBgn0039530	0.489908
1626315_at	Rip11	Rab11 interacting protein	X	-18529674	-18541596	NM_001169320|NM_133085|NP_001162791|NP_573313	Dm.208	32850	FBgn0027335	0.489896
1640107_at	obst-A	obstructor-A	X	20110933	20114254	NM_134534|NP_608378	Dm.11064	33022	FBgn0031097	0.489877
1627133_at	Vha100-3	CG30329 gene product from transcript CG30329-RA	2R	-14796504	-14799219	NM_166313|NP_725837	Dm.30994	246543	FBgn0028669	0.489251
1639550_a_at	CG9650	CG9650 gene product from transcript CG9650-RG	X	7087108	7134453	NM_001103429|NM_001103430|NP_001096899|NP_001096900		31660	FBgn0029939	0.48922
1632490_at	CG8008	CG8008 gene product from transcript CG8008-RA	2R	-5045411	-5048940	NM_001144151|NM_136620|NP_001137623|NP_610464	Dm.540	35935	FBgn0033387	0.489126
1636006_at	CG17766	CG17766 gene product from transcript CG17766-RA	X	1802956	1810043	NM_130604|NP_569960	Dm.22	31155	FBgn0023510	0.489115
1640924_a_at	CG3558	CG3558 gene product from transcript CG3558-RA	2L	2992963	2998614	NM_001144305|NM_143807|NM_164519|NP_001137777|NP_652064|NP_722866	Dm.10651	48421	FBgn0025681	0.488882
1630058_at										0.488849
1641400_at	CG9170	CG9170 gene product from transcript CG9170-RB	X	-15872233	-15876974	NM_132867|NM_206753|NP_573095|NP_996476	Dm.17384	32563	FBgn0030716	0.488669
1638864_at	Rab10	Rab-protein 10	X	20122450	20125717	NM_078695|NP_523419	Dm.2609	33025	FBgn0015789	0.488611
1629070_at	CG1208	CG1208 gene product from transcript CG1208-RB	3R	1657349	1664504	NM_001104222|NM_141341|NP_001097692|NP_649598	Dm.2299	40727	FBgn0037386	0.488596
1623837_at	Pez	CG9493 gene product from transcript CG9493-RA	2L	-6332875	-6338493	NM_135169|NP_609013	Dm.325	33882	FBgn0031799	0.488296
1635894_at	CG30148	CG30148 gene product from transcript CG30148-RA	2R	-16434534	-16435186	NM_145882|NP_665889	Dm.13319	37318	FBgn0050148	0.488085
1640311_s_at	lolal	lola like	2R	-14042349	-14043897	NM_001169715|NM_080039|NM_166270|NM_166271|NM_166272|NP_001163186|NP_524778|NP_725756|NP_725757|NP_725758	Dm.1712	44703	FBgn0022238	0.488057
1625295_at	ksr	kinase suppressor of ras	3R	-1305870	-1309607	NM_079512|NP_524236	Dm.2488	40660	FBgn0015402	0.487749
1623285_at	CG1637	CG1637 gene product from transcript CG1637-RC	X	-10768506	-10771840	NM_132434|NM_167257|NM_167258|NP_572662|NP_727464|NP_727465	Dm.12447	32019	FBgn0030245	0.487479
1634757_a_at	Oda	Ornithine decarboxylase antizyme	2R	-8054078	-8056069	NM_165863|NM_165864|NM_165865|NP_725103|NP_725104|NP_725105	Dm.29458	36307	FBgn0014184	0.486725
1631345_at	CrebB-17A	Cyclic-AMP response element binding protein B at 17A	X	18260959	18270084	NM_001103546|NM_001103547|NM_001103548|NM_001169318|NM_001169319|NM_206781|NM_206782|NM_206783|NM_206784|NP_001097016|NP_001097017|NP_001097018|NP_001162789|NP_001162790|NP_996504|NP_996505|NP_996506|NP_996507	Dm.26256	32817	FBgn0014467	0.48612
1636726_at	CG17180	CG17180 gene product from transcript CG17180-RA	3L	540850	542147	NM_138193|NP_612037	Dm.20007	38068	FBgn0035140	0.486045
1626282_at										0.485792
1640306_at	CG17477	CG17477 gene product from transcript CG17477-RA	3R	-12951809	-12952660	NM_142341|NP_650598	Dm.27932	42067	FBgn0038479	0.485749
1623011_at										0.485439
1625844_s_at	apt	apontic	2R	19452419	19487223	NM_057831|NM_057832|NM_166609|NM_166610|NM_166611|NP_477179|NP_477180|NP_726342|NP_726343|NP_726344	Dm.6653	37734	FBgn0015903	0.484777
1629939_a_at	CG1140	CG1140 gene product from transcript CG1140-RB	3L	1963142	1966808	NM_139426|NM_167928|NP_647683|NP_728699	Dm.3137	38261	FBgn0035298	0.484356
1632154_at	CG14060	CG14060 gene product from transcript CG14060-RB	3L	16963506	16979574	NM_001104160|NP_001097630	Dm.23680	39900	FBgn0036683	0.484172
1640835_a_at	Gdh	Glutamate dehydrogenase	3R	-19761679	-19764487	NM_079746|NM_170101|NM_206551|NP_524470|NP_732922|NP_996274	Dm.3641	42832	FBgn0001098	0.483824
1640764_at	RpII215	RNA polymerase II 215kD subunit	X	-11456805	-11464355	NM_078569|NP_511124	Dm.2925	32100	FBgn0003277	0.483674
1630088_at	CG16743	CG16743 gene product from transcript CG16743-RA	2L	10972579	10973339	NM_135632|NP_609476	Dm.13844	34517	FBgn0032322	0.483562
1634691_a_at	CG30020	CG30020 gene product from transcript CG30020-RA	2R	6774319	6780696	NM_136783|NP_610627	Dm.23234	36156	FBgn0050020	0.483428
1628791_at	CG13933	CG13933 gene product from transcript CG13933-RA	3L	-1771808	-1775143	NM_139401|NP_647658	Dm.11559	38227	FBgn0035270	0.483342
1625888_a_at	gry	gryzun	3L	3199020	3211346	NM_139528|NM_168000|NP_647785|NP_728832	Dm.9462	38391	FBgn0035416	0.483301
1625477_a_at	CG4797	CG4797 gene product from transcript CG4797-RA	2R	-19699707	-19705849	NM_137990|NM_166625|NP_611834|NP_726368	Dm.752	37770	FBgn0034909	0.482755
1634131_s_at	Mnt	CG13316 gene product from transcript CG13316-RD	X	3565833	3594813	NM_001169180|NM_001169181|NM_001169182|NM_001169183|NM_130715|NM_166983|NM_166984|NP_001162651|NP_001162652|NP_001162653|NP_001162654|NP_570071|NP_726879|NP_726880	Dm.7389	31331	FBgn0023215	0.482709
1629948_at	CG5194	CG5194 gene product from transcript CG5194-RA	3L	-9001723	-9002951	NM_140024|NP_648281	Dm.21616	39037	FBgn0035955	0.482657
1636851_at	CG1722	CG1722 gene product from transcript CG1722-RA	X	-21121002	-21122175	NM_134599|NP_608443	Dm.33674	33101	FBgn0031168	0.482464
1638768_at	Cpr11A	Cuticular protein 11A	X	12381005	12383483	NM_132575|NP_572803	Dm.5321	32198	FBgn0030394	0.4821
1636254_s_at	rdx	roadkill	3R	-9793673	-9797520	NM_142068|NM_142069|NM_169564|NM_169565|NM_169566|NP_650325|NP_650326|NP_731875|NP_731876|NP_731877	Dm.10784	41704	FBgn0086364	0.481777
1637665_at	CG31367	CG31367 gene product from transcript CG31367-RA	3R	-2187386	-2189849	NM_169138|NP_731075	Dm.21642	40785	FBgn0051367	0.481754
1623320_at	CG3711	CG3711 gene product from transcript CG3711-RA	X	-817199	-821596	NM_001038730|NM_130513|NP_001033819|NP_569869	Dm.44	31037	FBgn0040344	0.481305
1634709_at	CG12402	CG12402 gene product from transcript CG12402-RA	3R	-9930594	-9933878	NM_142078|NP_650335		41714	FBgn0038202	0.48128
1634509_s_at	fwd	four wheel drive	3L	-306206	-311642	NM_080083|NM_167826|NM_167827|NP_524822|NP_728518|NP_728519	Dm.1632	45374	FBgn0004373	0.480911
1629427_at	CG5660	CG5660 gene product from transcript CG5660-RA	3L	-8954374	-8957763	NM_140011|NP_648268	Dm.12897	39023	FBgn0035942	0.480724
1624037_s_at	Taf4	TBP-associated factor 4	3L	16106322	16114468	NM_001144486|NM_001169982|NM_079378|NM_168651|NM_176333|NM_206379|NP_001137958|NP_001163453|NP_524102|NP_730109|NP_788511|NP_996101	Dm.7812	39765	FBgn0010280	0.48067
1635771_a_at	CG32306	CG32306 gene product from transcript CG32306-RD	3L	2413997	2464849	NM_001169858|NM_001169859|NM_139464|NM_167948|NM_167949|NM_206242|NP_001163329|NP_001163330|NP_647721|NP_728744|NP_728745|NP_995964	Dm.6482	38306	FBgn0052306	0.48003
1625146_a_at	RN-tre	tre oncogene-related protein	2R	-9875051	-9878191	NM_079012|NM_144124|NM_166028|NP_523736|NP_652381|NP_725351	Dm.614	36554	FBgn0020620	0.47991
1625261_x_at	CG13722	CG13722 gene product from transcript CG13722-RA	3L	-4485408	-4488013	NM_139654|NP_647911	Dm.23974	38555	FBgn0035553	0.479596
1634777_at	CG13297	CG13297 gene product from transcript CG13297-RA	3L	-6149694	-6150473	NM_139773|NP_648030	Dm.14485	38711	FBgn0035685	0.479236
1636046_at	Cda4	Chitin deacetylase-like 4	X	-21985467	-22034545	NM_167788|NP_728468	Dm.13386	33144	FBgn0052499	0.47916
1636080_a_at	jim	CG11352 gene product from transcript CG11352-RC	3L	-22789076	-22794765	NM_001014601|NM_143699|NM_168964|NP_001014601|NP_651956|NP_730746	Dm.3055	43924	FBgn0027339	0.479131
1635429_at	CG33095	CG33095 gene product from transcript CG33095-RB	3R	20924609	20927868	NM_001032039|NM_176561|NP_001027210|NP_788738	Dm.20797	43012	FBgn0053095	0.479019
1637014_at	sinu	sinuous	3L	-5552580	-5554697	NM_001144419|NM_139714|NP_001137891|NP_647971	Dm.2075	46187	FBgn0010894	0.478781
1628914_at	CG3194	CG3194 gene product from transcript CG3194-RA	2R	-2557658	-2560850	NM_001169591|NM_136405|NP_001163062|NP_610249		35569	FBgn0033087	0.47874
1628674_at										0.47868
1623013_s_at	CG3907	CG3907 gene product from transcript CG3907-RB	2R	-19907420	-19909661	NM_138026|NM_166647|NP_611870|NP_726398	Dm.11683	37832	FBgn0034958	0.478439
1639806_at	chb	chromosome bows	3L	21165952	21176378	NM_079912|NM_168882|NM_168883|NP_524651|NP_730596|NP_730597	Dm.1413	43901	FBgn0021760	0.477936
1635852_at	Wnt5	Wnt oncogene analog 5	X	-18395575	-18399436	NM_057576|NP_476924	Dm.5375	32838	FBgn0010194	0.477733
1636026_at	beta-Spec	beta Spectrin	X	17551453	17563269	NM_078664|NP_523388	Dm.7022	32746	FBgn0250788	0.477502
1638815_at	CG14850	CG14850 gene product from transcript CG14850-RA	3R	10386703	10387243	NM_142114|NP_650371	Dm.24062	41762	FBgn0038239	0.477475
1629372_a_at	sec71	CG7578 gene product from transcript CG7578-RA	2L	13793546	13799681	NM_135831|NM_165059|NP_609675|NP_723839	Dm.12060	34785	FBgn0028538	0.477382
1624537_s_at	CG9866	CG9866 gene product from transcript CG9866-RA	2L	2375893	2380514	NM_134833|NM_164481|NP_608677|NP_722803	Dm.11256	33423	FBgn0031420	0.477374
1635996_at	CG6638	CG6638 gene product from transcript CG6638-RA	3L	-8567275	-8569173	NM_139982|NP_648239	Dm.30090	38979	FBgn0035911	0.477368
1637767_at	CG3305	CG3305 gene product from transcript CG3305-RA	2L	21573377	21577114	NM_136267|NP_610111	Dm.7734	35411	FBgn0032949	0.476778
1623335_a_at	CG5044	CG5044 gene product from transcript CG5044-RA	3R	11182966	11184982	NM_142196|NM_169649|NP_650453|NP_732020	Dm.1211	41869	FBgn0038326	0.476601
1637643_at	FucTB	CG4435 gene product from transcript CG4435-RA	2L	-9428829	-9431029	NM_135444|NP_609288	Dm.6605	34260	FBgn0032117	0.476544
1641570_s_at										0.476192
1633417_at	gnu	giant nuclei	3L	-14795479	-14796457	NM_140469|NP_648726	Dm.960	39615	FBgn0001120	0.476126
1636308_at	CG8605	CG8605 gene product from transcript CG8605-RA	3L	7316728	7319357	NM_139845|NP_648102	Dm.36780|Dm.4670	38807	FBgn0035762	0.476029
1635768_at	CG4670	CG4670 gene product from transcript CG4670-RA	2R	-9119260	-9122547	NM_137008|NP_610852	Dm.11485	36464	FBgn0033814	0.475974
1625856_at	dm	diminutive	X	3267215	3280046	NM_080323|NP_525062	Dm.4239	31310	FBgn0000472	0.475815
1625895_a_at	CG31211	CG31211 gene product from transcript CG31211-RA	3R	7775401	7779880	NM_141874|NM_176464|NM_176465|NP_650131|NP_788641|NP_788642	Dm.7232	41443	FBgn0051211	0.475777
1628754_s_at	Ggamma30A	G protein gamma30A	2L	9256560	9291798	NM_001169446|NM_001169447|NM_080068|NM_164851|NM_164852|NP_001162917|NP_001162918|NP_524807|NP_723451|NP_723452	Dm.1453	45234	FBgn0028433	0.475499
1637607_at	CG8027	CG8027 gene product from transcript CG8027-RA	2R	-5091912	-5094626	NM_136625|NP_610469	Dm.4922	35943	FBgn0033392	0.475099
1623218_s_at										0.474627
1637698_at	CG30340	CG30340 gene product from transcript CG30340-RA	2R	-5487413	-5488716	NM_165686|NP_724812	Dm.20926	246550	FBgn0050340	0.474472
1627512_at	CG31915	CG31915 gene product from transcript CG31915-RA	2L	5528086	5530682	NM_164645|NP_723087		319025	FBgn0051915	0.474441
1630434_a_at	CG31064	CG31064 gene product from transcript CG31064-RB	3R	-23056485	-23063814	NM_143288|NM_170324|NM_170325|NP_651545|NP_733203|NP_733204	Dm.3768	43277	FBgn0051064	0.474286
1634762_a_at	CG15096	CG15096 gene product from transcript CG15096-RA	2R	-14695840	-14698963	NM_137532|NM_166310|NP_611376|NP_725830	Dm.3842	37170	FBgn0034394	0.474183
1627970_at	Hel89B	Helicase 89B	3R	11799019	11809173	NM_169693|NP_732097		41943	FBgn0022787	0.473972
1639202_a_at	CG7023	CG7023 gene product from transcript CG7023-RB	3R	18576613	18602096	NM_142842|NP_651099	Dm.11299	42702	FBgn0039025	0.473965
1639692_s_at										0.473955
1639837_at	Rph	Rabphilin	X	-10643109	-10651699	NM_001169244|NM_132423|NP_001162715|NP_572651	Dm.18479	32002	FBgn0030230	0.473943
1623955_at	CG5087	CG5087 gene product from transcript CG5087-RA	3L	8991285	8995666	NM_140022|NP_648279	Dm.10867	39035	FBgn0035953	0.473863
1638931_at	Pcf11	CG10228 gene product from transcript CG10228-RD	2R	-10757150	-10758543	NM_001169682|NM_001169683|NM_137155|NP_001163153|NP_001163154|NP_610999	Dm.7080	36658	FBgn0022063	0.473728
1637256_at	CG34349	CG34349 gene product from transcript CG34349-RA	3R	20882811	20889991	NM_001104439|NM_143072|NP_001097909|NP_651329	Dm.16511	43002	FBgn0085378	0.473633
1629438_at										0.473541
1634567_at	gce	germ cell-expressed bHLH-PAS	X	15208621	15211798	NM_078605|NP_511160	Dm.21508	32457	FBgn0030627	0.473341
1629556_at										0.473115
1631085_a_at	Myo28B1	CG6976 gene product from transcript CG6976-RB	2L	7666046	7689459	NM_001169431|NM_144373|NM_164758|NM_164759|NM_164760|NP_001162902|NP_652630|NP_723294|NP_723295|NP_723296	Dm.3375	53515	FBgn0040299	0.473041
1631520_at	CG1845	CG1845 gene product from transcript CG1845-RA	2R	-3160036	-3165580	NM_136422|NP_610266	Dm.11599	35648	FBgn0033155	0.47295
1640539_a_at	CG8866	CG8866 gene product from transcript CG8866-RA	3R	-5157782	-5160436	NM_141625|NM_169265|NP_649882|NP_731331	Dm.1120	41112	FBgn0037679	0.472928
1625580_at										0.472893
1625833_at	CG9896	CG9896 gene product from transcript CG9896-RA	2R	-18881185	-18886406	NM_137901|NP_611745	Dm.13253	37652	FBgn0034808	0.472809
1625519_at	CG6453	CG6453 gene product from transcript CG6453-RA	2L	-17481987	-17484302	NM_136000|NP_609844	Dm.447	35056	FBgn0032643	0.472506
1638184_at	CG13936	CG13936 gene product from transcript CG13936-RB	3L	-1851271	-1855309	NM_139412|NP_647669		38242	FBgn0035282	0.472398
1639151_a_at	CG4272	CG4272 gene product from transcript CG4272-RA	2L	2365334	2370114	NM_134829|NM_164480|NP_608673|NP_722800	Dm.3019	33419	FBgn0028485	0.472076
1636202_s_at	ImpL2	Ecdysone-inducible gene L2	3L	-4224704	-4225950	NM_079197|NM_168069|NM_168070|NP_523921|NP_728960|NP_728961	Dm.2799	38513	FBgn0001257	0.471966
1623261_at	RabX4	CG31118 gene product from transcript CG31118-RA	3R	-20652402	-20653691	NM_170170|NP_733043	Dm.16524	42960	FBgn0051118	0.471491
1634893_at	Gpdh	Glycerol 3 phosphate dehydrogenase	2L	5943681	5949092	NM_057217|NM_057218|NM_057219|NP_476565|NP_476566|NP_476567	Dm.4843	33824	FBgn0001128	0.471465
1623343_at	CG4049	CG4049 gene product from transcript CG4049-RA	2R	-19995428	-20001793	NM_138041|NP_611885	Dm.15012	37860	FBgn0034976	0.470926
1639152_at	Ptp52F	CG18243 gene product from transcript CG18243-RB	2R	-12058747	-12064158	NM_137249|NP_611093	Dm.23927	36790	FBgn0034085	0.470908
1630807_at	CG33111	CG33111 gene product from transcript CG33111-RC	3R	-19627432	-19644491	NM_001014646|NM_176548|NM_206549|NP_001014646|NP_788725|NP_996272	Dm.1302	50068	FBgn0053111	0.470832
1639724_at	TwdlQ	TweedleQ	3R	-22518355	-22519245	NM_143239|NP_651496	Dm.27975	43214	FBgn0039448	0.47054
1638085_at	ran-like	CG7815 gene product from transcript CG7815-RA	3L	-15477493	-15478502	NM_079358|NP_524082	Dm.967	39666	FBgn0036497	0.470196
1636394_a_at										0.47007
1634666_at										0.469653
1638197_at	CG3573	CG3573 gene product from transcript CG3573-RA	X	1817037	1821555	NM_130606|NP_569962	Dm.3547	31157	FBgn0023508	0.469011
1626411_at	l(1)G0193	lethal (1) G0193	X	-7835509	-7838696	NM_132199|NM_206643|NP_572427|NP_996366	Dm.4168	31712	FBgn0027280	0.468965
1632803_at	CG3719	CG3719 gene product from transcript CG3719-RA	X	-1272740	-1274509	NM_143733|NP_651990	Dm.31059	44736	FBgn0024986	0.468713
1628306_at	trc	tricornered	3L	-19824490	-19827400	NM_079446|NP_524170	Dm.2518	40165	FBgn0003744	0.468617
1634127_a_at	CG13029	CG13029 gene product from transcript CG13029-RB	3L	16853721	16854938	NM_140671|NM_168690|NP_648928|NP_730209		39886	FBgn0036670	0.46837
1641096_s_at	orb2	CG5735 gene product from transcript CG5735-RD	3L	-8935391	-8938030	NM_140009|NM_168300|NM_168301|NM_168302|NP_648266|NP_729427|NP_729428|NP_729429	Dm.4024	39019	FBgn0035938	0.468217
1628336_a_at	Lac	Lachesin	2R	8340695	8353151	NM_078989|NM_165906|NP_523713|NP_725173	Dm.4470	36363	FBgn0010238	0.468207
1636337_s_at	pgant6	polypeptide GalNAc transferase 6	3L	2782271	2786010	NM_139492|NM_167966|NP_647749|NP_728779	Dm.3519	38346	FBgn0035375	0.467904
1640415_at	CG3860	CG3860 gene product from transcript CG3860-RA	2R	-19879660	-19882573	NM_138021|NP_611865	Dm.11183	37825	FBgn0034951	0.467487
1641452_a_at	LIMK1	LIM-kinase1	X	-12479458	-12483381	NM_001169262|NM_001169263|NM_078584|NM_167326|NM_167327|NP_001162733|NP_001162734|NP_511139|NP_727621|NP_727622	Dm.3774	32207	FBgn0041203	0.467437
1629602_at	MKP-4	MAPK Phosphatase 4	X	19517146	19519762	NM_134488|NP_608332	Dm.223	32963	FBgn0031044	0.467136
1634738_s_at	CG31751	CG31751 gene product from transcript CG31751-RA	2L	18677202	18683717	NM_136050|NM_165260|NP_609894|NP_724122	Dm.30744	35118	FBgn0086909	0.466955
1640265_a_at	Acph-1	Acid phosphatase 1	3R	-25816863	-25818998	NM_080178|NM_170453|NP_524917|NP_733332	Dm.1751	48445	FBgn0000032	0.466953
1634021_a_at	Psi	P-element somatic inhibitor	2R	-12750469	-12755143	NM_057775|NM_166200|NM_206140|NP_477123|NP_725623|NP_995862	Dm.7661	36889	FBgn0014870	0.46688
1629943_at	CG7112	CG7112 gene product from transcript CG7112-RB	3L	8340262	8345034	NM_001104079|NM_139956|NP_001097549|NP_648213	Dm.13603	38945	FBgn0035879	0.466472
1627004_at	CG7632	CG7632 gene product from transcript CG7632-RA	3L	21297816	21299298	NM_141045|NP_649302	Dm.30578	40357	FBgn0037071	0.466404
1635066_at	CG9063	CG9063 gene product from transcript CG9063-RA	3L	-22250846	-22255995	NM_141128|NP_649385	Dm.3029	40456	FBgn0028500	0.466208
1635322_a_at	CG13322	CG13322 gene product from transcript CG13322-RA	2R	-8821738	-8824032	NM_136984|NM_165962|NM_165963|NP_610828|NP_725243|NP_725244	Dm.7270	36426	FBgn0033784	0.466167
1640074_s_at										0.46599
1635240_at	Deaf1	Deformed epidermal autoregulatory factor-1	3L	19811279	19822623	NM_001038944|NM_079445|NP_001034033|NP_524169	Dm.11830	40164	FBgn0013799	0.465821
1640779_at										0.465817
1632043_a_at	shtd	shattered	X	-15349571	-15351479	NM_132797|NM_167443|NP_573025|NP_727851	Dm.4453	32473	FBgn0004391	0.465815
1623857_at	Ranbp16	CG33180 gene product from transcript CG33180-RB	X	-15822739	-15827687	NM_176740|NP_788913	Dm.6759	118436	FBgn0053180	0.465698
1634794_at	CG10924	CG10924 gene product from transcript CG10924-RA	2R	14414936	14423263	NM_001103897|NM_137497|NP_001097367|NP_611341	Dm.6399	37130	FBgn0034356	0.465157
1634597_a_at	CG33970	CG33970 gene product from transcript CG33970-RA	3R	22144079	22187711	NM_001038981|NM_001038982|NP_001034070|NP_001034071	Dm.1342	43186	FBgn0053970	0.46513
1625308_at										0.465076
1636928_s_at	CG1486	CG1486 gene product from transcript CG1486-RA	X	21195071	21199175	NM_134606|NM_167743|NP_608450|NP_728413	Dm.2324	33108	FBgn0031174	0.465005
1625250_at	CG5802	CG5802 gene product from transcript CG5802-RB	3R	16963991	16966087	NM_001104383|NM_142692|NP_001097853|NP_650949	Dm.10210	42510	FBgn0250820	0.464875
1626064_at	CG42399	CG42399 gene product from transcript CG42399-RB	2L	-144230	-153288	NM_134654|NP_608498		33176	FBgn0259818	0.464661
1632605_at	gammaSnap	gamma-soluble NSF attachment protein	2R	-19934667	-19936412	NM_058121|NP_477469	Dm.3285	37842	FBgn0028552	0.46459
1624588_at										0.464272
1637900_at	CG11852	CG11852 gene product from transcript CG11852-RA	3R	21063346	21064617	NM_143100|NP_651357	Dm.6582	43035	FBgn0039297	0.463942
1633334_at	CG15822	CG15822 gene product from transcript CG15822-RB	3L	-2153200	-2163860	NM_001144400|NM_139436|NP_001137872|NP_647693	Dm.18593	38273	FBgn0035308	0.463271
1638526_a_at	CG3744	CG3744 gene product from transcript CG3744-RC	3R	-20697504	-20702363	NM_143047|NM_170177|NM_206569|NP_651304|NP_733056|NP_996292	Dm.14944	42972	FBgn0039240	0.463193
1632908_s_at	Lerp	lysosomal enzyme receptor protein	3R	-22668183	-22688843	NM_170288|NM_170289|NM_170290|NP_733167|NP_733168|NP_733169	Dm.16426	43223	FBgn0051072	0.463172
1631714_a_at	SP71	CG17131 gene product from transcript CG17131-RA	X	72457	96052	NM_001031861|NM_001038726|NP_001027032|NP_001033815	Dm.3352	3354987	FBgn0029128	0.462785
1635086_at	CG4666	CG4666 gene product from transcript CG4666-RA	X	-5970102	-5971515	NM_132064|NP_572292	Dm.5354	31541	FBgn0029838	0.46235
1637009_at	CG17689	CG17689 gene product from transcript CG17689-RA	3L	13495839	13503200	NM_001038916|NM_140402|NP_001034005|NP_648659	Dm.18611	39522	FBgn0036374	0.462232
1633331_at	dom	domino	2R	17210948	17229352	NM_001169766|NM_080094|NM_166446|NM_176244|NP_001163237|NP_524833|NP_726065|NP_788424		45655	FBgn0020306	0.462128
1639095_at	CG10426	CG10426 gene product from transcript CG10426-RA	3L	12270792	12274576	NM_140309|NP_648566	Dm.13620	39404	FBgn0036273	0.461835
1637682_at	Traf6	TNF-receptor-associated factor 6	X	-8048622	-8051399	NM_078525|NP_511080	Dm.2940	31746	FBgn0026318	0.461691
1624839_at	h	hairy	3L	8668858	8672339	NM_001014577|NM_079253|NP_001014577|NP_523977	Dm.2554	38995	FBgn0001168	0.461151
1635778_at	CG8771	CG8771 gene product from transcript CG8771-RA	2R	-8567549	-8573670	NM_136966|NP_610810	Dm.33618	36397	FBgn0033766	0.461119
1639188_at	CG3308	CG3308 gene product from transcript CG3308-RA	3R	-17096799	-17099537	NM_142706|NP_650963	Dm.4069	42527	FBgn0038877	0.460841
1635529_at										0.460619
1637739_at	CG16721	CG16721 gene product from transcript CG16721-RA	X	5773890	5777432	NM_132047|NP_572275	Dm.6741	31520	FBgn0029820	0.460538
1626478_at	CG12340	CG12340 gene product from transcript CG12340-RA	2R	-6687923	-6696430	NM_136764|NP_610608	Dm.3126	36133	FBgn0027499	0.460157
1625148_s_at	14-3-3zeta	CG17870 gene product from transcript CG17870-RB	2R	5987183	5997192	NM_001014515|NM_001014516|NM_057537|NM_165740|NM_165741|NM_165742|NM_165743|NM_165744|NM_165745|NM_206070|NP_001014515|NP_001014516|NP_476885|NP_724884|NP_724885|NP_724886|NP_724887|NP_724888|NP_724889|NP_995792	Dm.4705	36059	FBgn0004907	0.459935
1634294_s_at	AP-1gamma	CG9113 gene product from transcript CG9113-RB	X	9002725	9011773	NM_001103448|NM_132299|NM_167178|NM_176717|NM_176718|NM_206671|NP_001096918|NP_572527|NP_727311|NP_788890|NP_788891|NP_996394	Dm.5374	31842	FBgn0030089	0.459879
1634393_s_at	Klp10A	CG1453 gene product from transcript CG1453-RA	X	-11024528	-11030456	NM_132459|NM_167267|NM_167268|NM_167269|NM_167270|NP_572687|NP_727491|NP_727492|NP_727493|NP_727494	Dm.130	32049	FBgn0030268	0.459839
1626624_s_at	Pax	Paxillin	2L	-19403062	-19404790	NM_001038824|NM_078877|NM_165293|NM_165294|NM_165295|NM_165296|NP_001033913|NP_523601|NP_724183|NP_724184|NP_724185|NP_724186	Dm.6483	35215	FBgn0041789	0.459492
1635514_at	CG1273	CG1273 gene product from transcript CG1273-RB	3L	4263720	4277782	NM_139626|NP_647883	Dm.10754	38522	FBgn0035522	0.459411
1634307_at	Graf	CG8948 gene product from transcript CG8948-RD	X	-15645706	-15652906	NM_132842|NM_206718|NM_206719|NM_206720|NM_206721|NM_206722|NP_573070|NP_996441|NP_996442|NP_996443|NP_996444|NP_996445	Dm.10748	32522	FBgn0030685	0.459375
1637410_s_at	l(2)gl	lethal (2) giant larvae	2L	-9836	-18583	NM_078715|NM_164348|NM_164349|NM_164350|NM_164351|NM_164352|NP_523439|NP_722583|NP_722584|NP_722585|NP_722586|NP_722587	Dm.2784	33156	FBgn0002121	0.459205
1639233_at	c12.2	CG12149 gene product from transcript CG12149-RA	X	9213524	9218392	NM_144347|NP_652604	Dm.25497	53434	FBgn0040234	0.459168
1636238_at	CG4911	CG4911 gene product from transcript CG4911-RA	3L	-9062748	-9065829	NM_140028|NP_648285	Dm.3721	39043	FBgn0035959	0.459095
1633304_at	p24-1	p24-related-1	X	-11745363	-11746548	NM_132526|NP_572754	Dm.5323	32140	FBgn0030341	0.459064
1634377_at	CG14646	CG14646 gene product from transcript CG14646-RA	3R	216096	217839	NM_141205|NP_649462	Dm.7582	40555	FBgn0037241	0.458963
1632945_at										0.458961
1638679_at										0.458877
1641080_at	CG16922	CG16922 gene product from transcript CG16922-RA	X	10849619	10850756	NM_132443|NP_572671	Dm.34105	32030	FBgn0030254	0.458738
1623481_at	MSBP	membrane steroid binding protein	X	-15781599	-15784125	NM_001169294|NM_132859|NP_001162765|NP_573087	Dm.3703	32548	FBgn0030703	0.458736
1625570_at	Cpr64Ac	Cuticular protein 64Ac	3L	-4212244	-4212873	NM_139617|NP_647874	Dm.27816	38510	FBgn0035512	0.458571
1628458_at	milt	milton	2L	7037997	7056011	NM_080765|NM_164736|NM_164738|NP_542943|NP_723249|NP_723251	Dm.7402	45683	FBgn0022201	0.458543
1635278_at	CG4972	CG4972 gene product from transcript CG4972-RA	2L	10314794	10317575	NM_135534|NP_609378	Dm.13281	34388	FBgn0032217	0.458528
1625367_at	trbd	trabid	3R	-5531511	-5536754	NM_141674|NP_649931	Dm.2210	41179	FBgn0037734	0.458445
1627666_at	CG10979	CG10979 gene product from transcript CG10979-RA	3R	1620425	1624348	NM_141334|NP_649591	Dm.13656	40720	FBgn0037379	0.458292
1628303_at	CG33231	CG33231 gene product from transcript CG33231-RC	3L	2465037	2466159	NM_206243|NP_995965	Dm.25937	2769003	FBgn0053231	0.4581
1632429_at	Rab7	Rab-protein 7	3R	19818731	19821266	NM_079748|NP_524472	Dm.1701	42841	FBgn0015795	0.457576
1629409_s_at										0.457573
1641065_s_at	Npc2b	Niemann-Pick type C-2b	3R	9915244	9918149	NM_142074|NM_169568|NP_650331|NP_731880	Dm.5209	41710	FBgn0038198	0.457042
1634588_at	Sema-1a	CG18405 gene product from transcript CG18405-RA	2L	8543332	8667428	NM_001042883|NM_135399|NM_164830|NP_001036348|NP_609243|NP_723407	Dm.13264	34192	FBgn0011259	0.45695
1628416_s_at	Dp1	Dodeca-satellite-binding protein 1	2R	14299510	14308628	NM_079057|NM_166280|NM_166281|NM_166282|NM_206163|NM_206164|NP_523781|NP_725785|NP_725786|NP_725787|NP_995885|NP_995886	Dm.7368	37116	FBgn0027835	0.456928
1628398_at	CG5853	CG5853 gene product from transcript CG5853-RA	2L	-9940768	-9947442	NM_176005|NP_788019	Dm.21264	34322	FBgn0032167	0.456855
1639359_at	CG31974	CG31974 gene product from transcript CG31974-RB	2L	-141076	-142978	NM_164370|NP_722609	Dm.13962	33174	FBgn0051974	0.456595
1629473_at	cdi	center divider	3R	-14870603	-14920076	NM_079677|NP_524401	Dm.7670	42289	FBgn0004876	0.456562
1632936_at	alpha-Man-IIb	CG4606 gene product from transcript CG4606-RA	3R	11629973	11649840	NM_142237|NP_650494	Dm.3115	41913	FBgn0026616	0.456531
1629627_at										0.456278
1631610_at	CG31886	CG31886 gene product from transcript CG31886-RA	2L	-8953482	-8958106	NM_001103659|NM_135415|NP_001097129|NP_609259	Dm.21303	326170	FBgn0032079	0.45623
1630115_at	CG15602	CG15602 gene product from transcript CG15602-RA	X	15693628	15694995	NM_132849|NP_573077	Dm.23819	32533	FBgn0030694	0.456069
1626273_at	CG6232	CG6232 gene product from transcript CG6232-RB	2L	10442726	10450080	NM_001169468|NM_135562|NP_001162939|NP_609406		34435	FBgn0032252	0.455688
1632915_s_at	Sxl	Sex lethal	X	-6978196	-6986910	NM_001031891|NM_001031892|NM_001031893|NM_001031894|NM_001031895|NM_001169215|NM_001169216|NM_001169217|NM_001169218|NM_001169219|NM_001169220|NM_080052|NM_167110|NM_167111|NM_167112|NM_167113|NM_167114|NM_167115|NM_167116|NM_167117|NM_167118|NP_001027062|NP_001027063|NP_001027064|NP_001027065|NP_001027066|NP_001162686|NP_001162687|NP_001162688|NP_001162689|NP_001162690|NP_001162691|NP_524791|NP_…	Dm.4502	3772180	FBgn0003659	0.455261
1624685_at	NUCB1	CG32190 gene product from transcript CG32190-RA	3L	-17791159	-17795335	NM_140751|NP_649008	Dm.3072	39978	FBgn0052190	0.455191
1638371_at	CG31849	CG31849 gene product from transcript CG31849-RA	2L	-13180396	-13182593	NM_165027|NP_723787	Dm.1506	318981	FBgn0051849	0.454665
1632670_at	ssp2	short spindle 2	3L	13958304	13965119	NM_140415|NP_648672	Dm.4431	39540	FBgn0036389	0.454382
1631095_at	Psc	Posterior sex combs	2R	-8853823	-8868494	NM_079001|NP_523725	Dm.2703	36431	FBgn0005624	0.454242
1632881_at										0.454217
1634053_at	CG8408	CG8408 gene product from transcript CG8408-RA	X	-17519221	-17521929	NM_001144745|NM_132997|NP_001138217|NP_573225	Dm.194	32737	FBgn0030850	0.454198
1640999_at										0.454029
1634370_a_at	pnr	pannier	3R	11851818	11866639	NM_057337|NM_169697|NP_476685|NP_732102	Dm.7432	44849	FBgn0003117	0.453975
1633810_at										0.453758
1632313_at	CG1998	CG1998 gene product from transcript CG1998-RA	X	-13303401	-13305499	NM_001169268|NM_132659|NP_001162739|NP_572887	Dm.5322	32300	FBgn0030485	0.453604
1626665_at	CG7408	CG7408 gene product from transcript CG7408-RB	3L	17872200	17876753	NM_001169991|NM_001169992|NM_140763|NP_001163462|NP_001163463|NP_649020	Dm.13634	39991	FBgn0036765	0.453573
1632356_at	Gr65a	CG32395 gene product from transcript CG32395-RB	3L	-6659737	-6660916	NM_168175|NP_729182	Dm.26349	117342	FBgn0041232	0.453502
1632071_at	CG8870	CG8870 gene product from transcript CG8870-RA	3R	9205861	9207065	NM_169517|NP_731802	Dm.31250	41645	FBgn0038144	0.453422
1638509_at	5PtaseI	CG42283 gene product from transcript CG42283-RB	3R	-20866783	-20870837	NM_001144636|NM_001144637|NM_170190|NP_001138108|NP_001138109|NP_733069	Dm.20795	326119	FBgn0259178	0.45333
1630514_at										0.453222
1635323_at										0.45314
1632236_at	CG10221	CG10221 gene product from transcript CG10221-RA	3R	-19580342	-19583860	NM_142922|NP_651179	Dm.10262	42806	FBgn0028475	0.452627
1639169_at	CG18754	CG18754 gene product from transcript CG18754-RA	3R	19510105	19511598	NM_144395|NP_652652	Dm.3986	59145	FBgn0042106	0.45229
1641187_at	CG16854	CG16854 gene product from transcript CG16854-RA	2L	11088330	11090782	NM_135640|NP_609484	Dm.11653	34539	FBgn0032338	0.451944
1641461_at	CG34408	CG34408 gene product from transcript CG34408-RD	X	10114142	10123948	NM_001103468|NM_001144711|NM_001144712|NM_132385|NP_001096938|NP_001138183|NP_001138184|NP_572613	Dm.3020	31953	FBgn0085437	0.451076
1628866_at	ncm	nucampholin	2L	-18444506	-18448996	NM_136033|NP_609877	Dm.11546	35099	FBgn0086707	0.451044
1626376_at	ptip	CG32133 gene product from transcript CG32133-RA	3L	-14014320	-14021944	NM_168571|NP_729947	Dm.24000	39552	FBgn0052133	0.451011
1625234_at										0.450967
1633319_at	CG14956	CG14956 gene product from transcript CG14956-RA	3L	3155720	3158408	NM_139517|NP_647774	Dm.14070	38377	FBgn0035403	0.450744
1625530_at	CG10462	CG10462 gene product from transcript CG10462-RB	2L	-19732079	-19735715	NM_001038825|NM_001038826|NM_136152|NP_001033914|NP_001033915|NP_609996	Dm.12147	35260	FBgn0032815	0.450688
1623041_at	CG13745	CG13745 gene product from transcript CG13745-RA	2R	-4822080	-4827299	NM_136585|NP_610429	Dm.21992	35895	FBgn0033354	0.450534
1634102_at	sls	sallimus	3L	-2090495	-2115617	NM_079937|NM_144448|NP_524676|NP_652705	Dm.2974	44013	FBgn0086906	0.450308
1640897_at	sip3	septin interacting protein 3	3R	27597937	27600505	NM_143637|NP_651894	Dm.1395	43747	FBgn0039875	0.450101
1628388_at	CG3823	CG3823 gene product from transcript CG3823-RA	X	6198022	6200778	NM_132085|NP_572313	Dm.7952	31573	FBgn0029863	0.449689
1624721_at	vimar	visceral mesodermal armadillo-repeats	2R	-2862787	-2873214	NM_057957|NM_206045|NP_477305|NP_995767	Dm.1917	35609	FBgn0022960	0.449599
1633733_a_at	svr	silver	X	390503	403107	NM_001144669|NM_080293|NM_166846|NM_176679|NM_206596|NM_206597|NM_206598|NM_206599|NP_001138141|NP_525032|NP_726675|NP_788852|NP_996319|NP_996320|NP_996321|NP_996322	Dm.42	30998	FBgn0004648	0.449555
1640968_a_at	Atx2	Ataxin-2	3R	11234157	11242999	NM_142209|NM_169657|NM_169658|NP_650466|NP_732033|NP_732034	Dm.1489	41883	FBgn0041188	0.449441
1624208_s_at	Arf51F	ADP ribosylation factor 51F	2R	11209978	11212399	NM_079027|NM_166088|NM_166089|NM_166090|NM_166091|NP_523751|NP_725452|NP_725453|NP_725454|NP_725455	Dm.2891	36699	FBgn0013750	0.449241
1640419_at	Abl	Abl tyrosine kinase	3L	-16615462	-16641674	NM_001104153|NM_080104|NP_001097623|NP_524843	Dm.5397	45821	FBgn0000017	0.44907
1641652_a_at	stet	stem cell tumor	3L	-1475447	-1478931	NM_176272|NM_176273|NP_788450|NP_788451	Dm.3465	38169	FBgn0020248	0.449046
1630207_at	CG16972	CG16972 gene product from transcript CG16972-RA	2L	-13197091	-13203269	NM_135768|NP_609612	Dm.11885	34715	FBgn0032481	0.449017
1629906_s_at										0.449003
1623316_at	CG14785	CG14785 gene product from transcript CG14785-RA	X	-1349247	-1351087	NM_130556|NP_569912	Dm.4201	31094	FBgn0027795	0.448975
1638028_at										0.448956
1628581_at	CG3884	CG3884 gene product from transcript CG3884-RA	2R	-8837908	-8839791	NM_001169662|NM_136986|NM_165965|NP_001163133|NP_610830|NP_725246	Dm.6082	36429	FBgn0033786	0.448926
1637149_s_at										0.448744
1628859_at	shi	shibire	X	15786148	15800285	NM_001042813|NM_001042814|NM_001169295|NM_001169296|NM_001169297|NM_080114|NM_167470|NM_167471|NM_206742|NM_206743|NM_206744|NM_206745|NP_001036278|NP_001036279|NP_001162766|NP_001162767|NP_001162768|NP_524853|NP_727910|NP_727911|NP_996465|NP_996466|NP_996467|NP_996468	Dm.3444	45928	FBgn0003392	0.448635
1629283_at	CG33298	CG33298 gene product from transcript CG33298-RC	2L	9495471	9520696	NM_001169448|NM_001169449|NM_205943|NM_205944|NP_001162919|NP_001162920|NP_995665|NP_995666		2768929	FBgn0032120	0.448452
1634309_at	CG14322	CG14322 gene product from transcript CG14322-RA	3R	13473665	13494939	NM_142385|NP_650642	Dm.5062	42124	FBgn0038532	0.448387
1631765_at	puc	puckered	3R	3931056	3948023	NM_079549|NP_524273	Dm.2978	40958	FBgn0243512	0.448087
1636918_a_at	CG31169	CG31169 gene product from transcript CG31169-RB	3R	18207057	18212270	NM_001170214|NM_170005|NM_170006|NP_001163685|NP_732725|NP_732726		42624	FBgn0051169	0.448001
1626386_at										0.447602
1624873_at	kar	karmoisin	3R	-8507902	-8515089	NM_143768|NP_652025	Dm.1469	45883	FBgn0001296	0.447281
1634704_at	ATP7	CG1886 gene product from transcript CG1886-RB	X	11749065	11757860	NM_132528|NP_572756	Dm.18759	32142	FBgn0030343	0.446875
1626965_at										0.446871
1638113_at	beta4GalNAcTA	CG8536 gene product from transcript CG8536-RA	2R	10146536	10148655	NM_137102|NP_610946	Dm.18830	36585	FBgn0027538	0.446275
1626405_at	Drep-1	DNA fragmentation factor-related protein 1	2R	7932118	7937678	NM_136877|NP_610721	Dm.2965	36290	FBgn0024732	0.445805
1640344_at	CG18480	CG18480 gene product from transcript CG18480-RA	2L	15630083	15632624	NM_135917|NP_609761	Dm.3555	34920	FBgn0028518	0.445577
1631274_at	CG18095	CG18095 gene product from transcript CG18095-RA	2L	-14029645	-14031534	NM_135853|NP_609697	Dm.26810	34823	FBgn0028872	0.445557
1627953_at	mod(mdg4)	modifier of mdg4	3R	-17200781	17195967	NM_001104386|NM_001104387|NM_001104388|NM_080197|NM_163877|NM_163878|NM_163879|NM_163880|NM_163881|NM_163882|NM_163883|NM_163884|NM_163885|NM_163886|NM_163887|NM_163888|NM_163889|NM_163890|NM_163891|NM_163892|NM_163893|NM_163894|NM_176521|NM_176522|NM_176523|NM_176524|NM_176525|NM_176526|NM_176527|NP_001097856|NP_001097857|NP_001097858|NP_524936|NP_732619|NP_732620|NP_732621|NP_732622|NP_732623|N…	Dm.20407	49228	FBgn0002781	0.44537
1641062_at	Ady43A	CG1851 gene product from transcript CG1851-RA	2R	-3130528	-3133263	NM_143738|NP_651995	Dm.1446	44750	FBgn0026602	0.445113
1623693_a_at	drongo	CG3365 gene product from transcript CG3365-RF	2L	-834691	-842691	NM_001144291|NM_001144292|NM_001169377|NM_001169378|NM_057891|NM_164391|NM_164392|NP_001137763|NP_001137764|NP_001162848|NP_001162849|NP_477239|NP_722659|NP_722660	Dm.4766	33263	FBgn0020304	0.445103
1627502_at	CG9304	CG9304 gene product from transcript CG9304-RA	2R	17860630	17863710	NM_137780|NP_611624	Dm.729	37500	FBgn0034674	0.445093
1626178_s_at										0.444951
1640324_at	AnnIX	Annexin IX	3R	16890950	16896639	NM_057255|NM_057256|NM_206530|NM_206531|NP_476603|NP_476604|NP_996252|NP_996253	Dm.4864	42492	FBgn0000083	0.444739
1633805_a_at	sax	saxophone	2R	3693982	3697574	NM_078928|NM_165559|NP_523652|NP_724606	Dm.4302	35731	FBgn0003317	0.443843
1628675_at	Caps	Calcium activated protein for secretion	4	1235703	1275487	NM_001031858|NM_001031859|NM_001031860|NP_001027029|NP_001027030|NP_001027031	Dm.6976	49968	FBgn0053653	0.443748
1633497_s_at	CG34148	CG34148 gene product from transcript CG34148-RA	3R	-17703591	-17704408	NM_001043276|NM_176531|NP_001036741|NP_788708		326250	FBgn0083984	0.443455
1636801_at	CG8232	CG8232 gene product from transcript CG8232-RA	2R	4815678	4820608	NM_136583|NP_610427	Dm.11534	35893	FBgn0033352	0.443233
1638102_s_at										0.443221
1626244_at										0.442977
1623436_a_at	bun	bunched	2L	-12457137	-12461237	NM_001042892|NM_001042893|NM_001042894|NM_001169493|NM_001169494|NM_080364|NM_165012|NM_165013|NP_001036357|NP_001036358|NP_001036359|NP_001162964|NP_001162965|NP_525103|NP_723755|NP_723756	Dm.7349	34665	FBgn0259176	0.442867
1638761_at										0.442677
1639729_s_at										0.44232
1633011_at	crp	cropped	2L	-16264060	-16287728	NM_057257|NP_476605	Dm.6530	34956	FBgn0001994	0.441993
1638581_at	Ubqn	Ubiquilin	X	19577780	19581273	NM_134500|NP_608344	Dm.11604	32977	FBgn0031057	0.441724
1623801_at										0.441407
1639173_at										0.441395
1641154_at	CG15666	CG15666 gene product from transcript CG15666-RD	2R	17229489	17233113	NM_001144255|NP_001137727		37439	FBgn0034622	0.441325
1628903_s_at	Sin3A	CG8815 gene product from transcript CG8815-RC	2R	-8465961	-8480292	NM_136955|NM_165915|NM_165916|NM_165917|NP_610799|NP_725187|NP_725188|NP_725189	Dm.4374	36382	FBgn0022764	0.441255
1625464_at	Marf	Mitochondrial assembly regulatory factor	X	6259981	6264959	NM_132092|NM_206634|NM_206635|NP_572320|NP_996357|NP_996358	Dm.11038	31581	FBgn0029870	0.44106
1634949_at	hep	hemipterous	X	-12976840	-12976752	NM_078587|NM_167346|NM_167347|NP_511142|NP_727661|NP_727662	Dm.5867	32256	FBgn0010303	0.440978
1625287_at										0.440799
1638976_at										0.440642
1623166_at	CG6071	CG6071 gene product from transcript CG6071-RA	3L	-11636042	-11639133	NM_140231|NP_648488	Dm.15385	39308	FBgn0036186	0.440196
1637997_at	CG32155	CG32155 gene product from transcript CG32155-RA	3L	16227239	16230099	NM_168655|NP_730119		317887	FBgn0052155	0.440047
1625745_at	CG31643	CG31643 gene product from transcript CG31643-RA	2L	6038160	6041283	NM_164674|NP_723145	Dm.14122	318867	FBgn0051643	0.439828
1626706_at	katanin-60	katanin 60	3R	-1053009	-1057940	NM_080258|NP_524997	Dm.1067	53566	FBgn0040208	0.439763
1623478_at	SPR	Sex peptide receptor	X	5340693	5387583	NM_131997|NP_572225	Dm.12998	31463	FBgn0029768	0.43967
1640650_at	Irp-1B	Iron regulatory protein 1B	3R	-6234337	-6238638	NM_079579|NP_524303	Dm.1137	41269	FBgn0024957	0.439612
1640376_a_at	CG30054	CG30054 gene product from transcript CG30054-RD	2R	8511224	8512855	NM_001043073|NP_001036538	Dm.33112	246420	FBgn0050054	0.43924
1629559_s_at	Atet	ABC transporter expressed in trachea	2L	4333925	4345776	NM_001103608|NM_001103609|NM_078747|NM_164580|NP_001097078|NP_001097079|NP_523471|NP_722971	Dm.2602	33636	FBgn0020762	0.439158
1630916_at	Mkk4	MAP kinase kinase 4	3R	-4473478	-4476516	NM_001170080|NM_058005|NP_001163551|NP_477353	Dm.2942	41020	FBgn0024326	0.439148
1630686_at	CG2186	CG2186 gene product from transcript CG2186-RA	X	10751689	10757613	NM_132432|NP_572660	Dm.11488	32017	FBgn0030243	0.438814
1640583_at	Notum	CG13076 gene product from transcript CG13076-RA	3L	16016579	16025860	NM_168642|NM_168643|NP_730095|NP_730096	Dm.12824	39751	FBgn0044028	0.438667
1628154_at	Ir41a	Ionotropic receptor 41a	2R	837171	909460	NM_206022|NP_995744	Dm.21941	2768714	FBgn0040849	0.438042
1626191_at	CG10600	CG10600 gene product from transcript CG10600-RA	2L	-18834497	-18839667	NM_001144367|NM_136069|NP_001137839|NP_609913	Dm.463	35142	FBgn0032717	0.437973
1624145_a_at	isopeptidase-T-3	CG11025 gene product from transcript CG11025-RA	2R	15558123	15560982	NM_137595|NM_166373|NP_611439|NP_725921	Dm.9242	37261	FBgn0028372	0.437969
1639513_at	CG5214	CG5214 gene product from transcript CG5214-RA	3R	7070005	7072586	NM_141807|NP_650064	Dm.1148	41360	FBgn0037891	0.437921
1635116_a_at	CG7518	CG7518 gene product from transcript CG7518-RD	3R	8824306	8834126	NM_001170128|NM_141993|NM_169489|NP_001163599|NP_650250|NP_731761		41599	FBgn0038108	0.437909
1638199_s_at	RhoGAPp190	CG32555 gene product from transcript CG32555-RB	X	-17533175	-17544933	NM_133003|NM_167572|NM_167573|NP_573231|NP_728089|NP_728090	Dm.20384	32743	FBgn0026375	0.437889
1626210_at	CrebA	Cyclic-AMP response element binding protein A	3L	15528513	15546314	NM_079363|NM_206374|NP_524087|NP_996096	Dm.6979	39682	FBgn0004396	0.437657
1636580_at	CG17387	CG17387 gene product from transcript CG17387-RA	3R	-606992	-610433	NM_141238|NP_649495	Dm.17190	40595	FBgn0037276	0.437657
1629926_at	CG1342	CG1342 gene product from transcript CG1342-RA	3R	26516365	26518490	NM_143561|NP_651818	Dm.3561	43642	FBgn0039795	0.436807
1637368_at	CG9406	CG9406 gene product from transcript CG9406-RA	2R	17029947	17030702	NM_137708|NP_611552	Dm.15768|Dm.714	37405	FBgn0034592	0.436327
1637885_at										0.435993
1623900_a_at	CG14935	CG14935 gene product from transcript CG14935-RA	2L	11849961	11852572	NM_135679|NM_164975|NP_609523|NP_723693	Dm.5972	34598	FBgn0032382	0.435912
1626077_s_at	CG11870	CG11870 gene product from transcript CG11870-RD	3R	6090027	6125587	NM_141734|NM_169337|NM_206469|NM_206470|NP_649991|NP_731469|NP_996191|NP_996192	Dm.13374	41256	FBgn0037804	0.43591
1624242_at	CG32301	CG32301 gene product from transcript CG32301-RB	3L	2244529	2248483	NM_001169856|NM_167939|NP_001163327|NP_728724		38285	FBgn0052301	0.435541
1632073_at	CG8334	CG8334 gene product from transcript CG8334-RA	3L	19866991	19874167	NM_140896|NP_649153	Dm.15133	40169	FBgn0036913	0.435495
1638195_at										0.435173
1631474_s_at	Gpo-1	Glycerophosphate oxidase-1	2R	-11745255	-11748849	NM_001103862|NM_137219|NM_166118|NM_166119|NP_001097332|NP_611063|NP_725495|NP_725496	Dm.4613	47611	FBgn0022160	0.435012
1632256_at	Taf1	TBP-associated factor 1	3R	2472610	2481770	NM_001170061|NM_057608|NM_206437|NM_206438|NP_001163532|NP_476956|NP_996159|NP_996160		40813	FBgn0010355	0.434911
1641147_s_at	CG3632	CG3632 gene product from transcript CG3632-RG	X	16190727	16197341	NM_001103526|NM_001103527|NM_001103528|NM_001103529|NP_001096996|NP_001096997|NP_001096998|NP_001096999	Dm.6627	32589	FBgn0030735	0.434777
1641680_at										0.434766
1630596_at	TwdlG	TweedleG	3R	-74439	-76518	NM_141187|NP_649444	Dm.5458	40535	FBgn0037225	0.434678
1637733_at	CG31063	CG31063 gene product from transcript CG31063-RA	3R	-23053159	-23055146	NM_170323|NP_733202	Dm.20799	43276	FBgn0051063	0.43404
1631105_at	Tsp96F	Tetraspanin 96F	3R	-21699255	-21707162	NM_079776|NP_524500	Dm.1337	43127	FBgn0027865	0.433872
1624565_a_at	CG16711	CG16711 gene product from transcript CG16711-RB	3L	9697769	9702809	NM_140090|NM_168361|NP_648347|NP_729532	Dm.14974	39135	FBgn0036032	0.433666
1634129_at	CG9663	CG9663 gene product from transcript CG9663-RA	2L	-3294925	-3303129	NM_134916|NP_608760	Dm.10919	33541	FBgn0031516	0.433601
1627434_at	CG5741	CG5741 gene product from transcript CG5741-RC	3L	-8926033	-8929928	NM_001144450|NM_001144451|NM_001169917|NM_001169918|NM_140008|NP_001137922|NP_001137923|NP_001163388|NP_001163389|NP_648265		39018	FBgn0035937	0.433347
1629691_at	CG5028	CG5028 gene product from transcript CG5028-RB	3R	21506539	21509363	NM_001104452|NM_001104453|NM_001104454|NM_001104455|NM_143159|NP_001097922|NP_001097923|NP_001097924|NP_001097925|NP_651416	Dm.10835	43102	FBgn0039358	0.433339
1634267_at	CG30495	CG30495 gene product from transcript CG30495-RA	2R	3544700	3546271	NM_165548|NP_724589	Dm.26411	246651	FBgn0050495	0.433032
1637519_at	Pvf3	PDGF- and VEGF-related factor 3	2L	-7099691	-7133527	NM_001103637|NM_001103638|NM_001103639|NP_001097107|NP_001097108|NP_001097109	Dm.4699	33995	FBgn0085407	0.433001
1630665_at	mthl10	methuselah-like 10	3L	-334657	-336682	NM_138186|NM_176268|NP_612030|NP_788446	Dm.24676	38057	FBgn0035132	0.432902
1635743_at	Vang	Van Gogh	2R	4990748	4994301	NM_057829|NP_477177	Dm.7726	35922	FBgn0015838	0.432856
1639619_a_at	ZnT35C	CG3994 gene product from transcript CG3994-RA	2L	-15228728	-15245918	NM_135897|NM_165105|NP_609741|NP_723901	Dm.5921	34890	FBgn0028516	0.432814
1634439_at	CG33256	CG33256 gene product from transcript CG33256-RA	3L	16895477	16899842	NM_206391|NP_996113	Dm.34226	2768966	FBgn0053256	0.432651
1629844_s_at	rap	retina aberrant in pattern	X	-4561314	-4571564	NM_080113|NM_167013|NP_524852|NP_726941	Dm.1470	45922	FBgn0003200	0.432644
1635795_at										0.432507
1634442_at	smo	smoothened	2L	277587	282167	NM_078719|NP_523443	Dm.244	33196	FBgn0003444	0.432503
1630483_a_at	CG7546	CG7546 gene product from transcript CG7546-RA	3L	7504110	7510416	NM_001144431|NM_001144432|NM_139875|NM_168217|NP_001137903|NP_001137904|NP_648132|NP_729264	Dm.11544	38844	FBgn0035793	0.432478
1623315_at	CG13253	CG13253 gene product from transcript CG13253-RB	3L	-20706337	-20712298	NM_001104181|NM_001104182|NP_001097651|NP_001097652	Dm.18595	40288	FBgn0037015	0.432323
1627656_at	grk	gurken	2L	-8431085	-8433598	NM_057220|NP_476568	Dm.355	34171	FBgn0001137	0.432301
1629632_at	CG8135	CG8135 gene product from transcript CG8135-RA	3R	5230096	5233579	NM_141633|NP_649890	Dm.10804	41123	FBgn0037689	0.432157
1636706_at	Myd88	CG2078 gene product from transcript CG2078-RA	2R	-5191182	-5196181	NM_136635|NP_610479	Dm.2113	35956	FBgn0033402	0.432101
1629706_at	Obp50b	Odorant-binding protein 50b	2R	10258686	10259680	NM_166051|NP_725386	Dm.30917	246435	FBgn0050073	0.432008
1623602_a_at	Ptp69D	Protein tyrosine phosphatase 69D	3L	12728048	12734668	NM_079324|NM_176324|NP_524048|NP_788502	Dm.945	39443	FBgn0014007	0.431961
1632472_s_at	CG4699	CG4699 gene product from transcript CG4699-RJ	3R	11619497	11627647	NM_001170150|NM_001170151|NM_001170152|NM_001170153|NM_142235|NM_169672|NM_169673|NP_001163621|NP_001163622|NP_001163623|NP_001163624|NP_650492|NP_732069|NP_732070		41911	FBgn0038364	0.431855
1633483_a_at	CG14207	CG14207 gene product from transcript CG14207-RA	X	19499190	19505226	NM_134482|NM_167669|NP_608326|NP_728275	Dm.3602	32955	FBgn0031037	0.431433
1629638_at										0.431355
1638003_at	CG14204	CG14204 gene product from transcript CG14204-RA	X	19477674	19480579	NM_134477|NP_608321	Dm.23829	32950	FBgn0031032	0.430235
1627257_at	CG4433	CG4433 gene product from transcript CG4433-RB	3R	-15844303	-15847038	NM_142600|NM_206519|NP_650857|NP_996241	Dm.16692	42388	FBgn0038763	0.430187
1631760_at	CG7768	CG7768 gene product from transcript CG7768-RB	3L	14211008	14212390	NM_140440|NM_168584|NP_648697|NP_729966	Dm.956	39573	FBgn0036415	0.429608
1627043_at	CG4674	CG4674 gene product from transcript CG4674-RA	3R	6711268	6722140	NM_141780|NP_650037	Dm.31243	41320	FBgn0037856	0.429603
1629374_at										0.429017
1636370_at										0.428961
1631828_s_at	CG8830	CG8830 gene product from transcript CG8830-RB	2R	-8319406	-8323334	NM_136940|NM_165900|NP_610784|NP_725167	Dm.18735	36361	FBgn0033738	0.428597
1640661_at	Ack	CG14992 gene product from transcript CG14992-RA	3L	4108204	4114159	NM_139602|NP_647859	Dm.3018	38489	FBgn0028484	0.42855
1631571_a_at	spir	spire	2L	20311218	20348386	NM_001169549|NM_080115|NM_165323|NM_165324|NM_165325|NP_001163020|NP_524854|NP_724254|NP_724255|NP_724256	Dm.3356	45931	FBgn0003475	0.42834
1628344_at	CkIIbeta	Casein kinase II beta subunit	X	11686568	11694097	NM_001014731|NM_078576|NM_080762|NM_167304|NM_167305|NM_206692|NP_001014731|NP_511131|NP_542940|NP_727561|NP_727562|NP_996415	Dm.142	32132	FBgn0000259	0.428334
1627525_a_at										0.428257
1637499_s_at	CG5953	CG5953 gene product from transcript CG5953-RA	2L	-16509119	-16520177	NM_001169518|NM_135952|NM_165165|NP_001162989|NP_609796|NP_723976	Dm.5421	34985	FBgn0032587	0.428044
1636205_at	CG42232	CG42232 gene product from transcript CG42232-RB	3R	-12283984	-12295350	NM_001144588|NP_001138060	Dm.4957	7354465	FBgn0250754	0.428021
1629908_at										0.427628
[truncated: 16,770 more rows]
