# Supplementary material for: Cell cycle progression is an essential regulatory component of phospholipid metabolism and membrane homeostasis
Source: Open Biol. 2015 Sep 2;5(9):150093. doi: 10.1098/rsob.150093 (PMC4593667; doi:10.1098/rsob.150093)
Supplement: source data tables S1-8 [file rsob150093supp2.zip › rsob-15-0093-File013/TableS2.xlsx]

## Sheet: xbp1VSLDs-161013.cdt
GID		NAME	GWEIGHT	Zscore-xbp1	Zxbp1INS	Zlipiddroplets	Z-lipiddroplet-INSULIN
GENE0X	Akt	Akt	1	2.4887	4.1838	5.8905	7.1
GENE1X	Atf6	Atf6	1	-1.3371	-1.04	0.097	-0.76
GENE2X	ATG1	ATG1	1	-1.7	-0.977	-1.56	1.6811
GENE3X	ATG12	ATG12	1	1.6116	2.39	2.9714	5.5545
GENE4X	ATG13	ATG13	1	-0.5157	1.076	0.5044	1.9449
GENE5X	ATG18	ATG18	1	-0.4522	0.1713	0.7207	1.2319
GENE6X	ATG2	ATG2	1	0.2453	1.103	0.1771	1.7753
GENE7X	ATG4	ATG4	1	-0.0033	0.76	-1.3345	-1.4779
GENE8X	ATG5	ATG5	1	-1.3121	-1.09	0.5432	1.7777
GENE9X	ATG6	ATG6	1	-0.9866	-0.92	-1.2458	0.9817
GENE10X	ATG7	ATG7	1	-1.7664	-2.84	4.811	3.4556
GENE11X	ATG8a	ATG8a	1	-1.2748	-0.8797	2.5	6.2199
GENE12X	ATG8b	ATG8b	1	-1.2235	0.81	1.9	3.9211
GENE13X	ATG9	ATG9	1	-0.8876	0.413	0.71	1.9353
GENE14X	BiP	BiP	1	13.1137	15.43	7.13	9.5976
GENE15X	Brummer	Brummer	1	4.3118	4.89	6.75	8.2312
GENE16X	Cct1	Cct1	1	1.3958	1.89	2.44	1.6823
GENE17X	Cdk4	Cdk4	1	7.408	4.52	7.06	3.6685
GENE18X	Cdk8	Cdk8	1	-3.2166	-1.33	2.5	0.9812
GENE19X	CG10426	CG10426	1	1.0671	-0.65	0.88	1.8441
GENE20X	CG11425	CG11425	1	-0.6995	-1.75	-1.9	-1.1899
GENE21X	CG12746	CG12746	1	-1.6953	-0.33	-0.47	-0.9849
GENE22X	CG14030	CG14030	1	0.0044	-0.14	-0.88	1.362
GENE23X	CG14211	CG14211	1	-7.074	-5.14	0.52	2.1544
GENE24X	CG15011	CG15011	1	1.3504	1.479	-1.23	0.7331
GENE25X	CG17090	CG17090	1	-1.6894	0.4959	-0.95	0.9461
GENE26X	CG17124	CG17124	1	0.4572	-1.3577	-0.39	-0.8594
GENE27X	CG18854, IP3K1	CG18854, IP3K1	1	1.6131	0.439	-1.65	-2.3329
GENE28X	CG31716	CG31716	1	-0.6568	2.433	-4.11	-4.8461
GENE29X	CG6686	CG6686	1	-2.0092	-2.04	6.13	9.0493
GENE30X	Cls	Cls	1	-2.4994	2.31	-2.65	-2.0258
GENE31X	crc	crc	1	5.029	3.25	1.41	3.4711
GENE32X	CTCF	CTCF	1	3.6681	7.25	-1.09	-1.321
GENE33X	CycB	CycB	1	1.5586	0.09	-1.46	-0.5576
GENE34X	CycD	CycD	1	7.7767	4.13	4.9	5.6942
GENE35X	CycG	CycG	1	1.4774	5.36	-1.02	-1.3799
GENE36X	dorsal	dorsal	1	1.41	0.22	-0.22	-1.6328
GENE37X	Dp	Dp	1	24.5314	17.2	7.83	7.6805
GENE38X	dSCAP	dSCAP	1	1.415	7.56	2.65	3.0028
GENE39X	EcR	EcR	1	-2.1162	-3.25	1.19	1.4506
GENE40X	Egfr	Egfr	1	1.5688	0.32	3.02	2.2689
GENE41X	enok	enok	1	-1.8024	-0.88	3.8685	2.7422
GENE42X	ERp44	ERp44	1	1.2484	3.01	2.2118	5.5861
GENE43X	Fmr1	Fmr1	1	-1.5624	-0.51	-1.606	-3.4905
GENE44X	foxo	foxo	1	0.8492	-0.98	-0.51	-0.7116
GENE45X	Grp93	Grp93	1	1.4961	3.06	-0.9647	-0.144
GENE46X	HLH106	HLH106	1	24.6827	46.95	15.45	19.4649
GENE47X	HmgD	HmgD	1	-0.607	-0.17	4.36	7.5885
GENE48X	ial	ial	1	-1.5609	-1.59	-6.8223	-6.3829
GENE49X	InR	InR	1	1.1655	1.37	-1.25	-0.7488
GENE51X	IP3K2	IP3K2	1	1.579	0.86	-6.8	-6.476
GENE50X	IP3KI	IP3KI	1	2.4821	2.7	-6.8	-5.62
GENE52X	ire1	ire1	1	-9.0032	-7.29	-1.13	2.6679
GENE53X	Jun	Jun	1	-4.0461	-4.13	-4.05	0.04
GENE54X	MED20	MED20	1	4.3102	2.709	13.372	11.4129
GENE55X	mei-41	mei-41	1	1.2832	-0.73	-3.5	0.13
GENE56X	Myt-1	Myt-1	1	-3.5224	-2.86	-4.3124	-3.3838
GENE57X	Nipped-A	Nipped-A	1	3.0806	2.16	1.3104	1.52
GENE58X	p38b	p38b	1	-1.7216	-2.685	0.6619	-0.04
GENE59X	p53	p53	1	-1.3443	-0.07	-1.16	0.056
GENE60X	Pek	Pek	1	-0.9514	1.46	0.9391	1.55
GENE61X	Pi3K21B	Pi3K21B	1	3.9051	2.6773	1.0319	4.66
GENE62X	Pi3K92E	Pi3K92E	1	2.3044	2.93	0.0239	1.4
GENE63X	Pi4KIIalpha	Pi4KIIalpha	1	1.4298	0.998	-1.6185	0.353
GENE64X	Pk61C	Pk61C	1	2.3008	0.192	-3.5179	-3.569
GENE65X	Pkg21D	Pkg21D	1	-1.4777	0.827	1.104	-0.6238
GENE66X	Pld	Pld	1	-0.0488	3.12	-1.54	-2.92
GENE67X	polo	polo	1	-1.4927	-1.19	-5.8111	-5.77
GENE68X	Pp1-13C	Pp1-13C	1	3.2162	5.3	1.1267	2.66
GENE69X	Pp2A-B	Pp2A-B	1	-0.8852	1.0048	-3.6782	-4.52
GENE70X	Pten	Pten	1	-0.8878	-0.35	-1.6777	0.955
GENE71X	Rac1	Rac1	1	0.9331	2.06	2.2558	2.46
GENE72X	Rac2	Rac2	1	-0.3593	1.85	6.0032	4.2
GENE73X	raptor	raptor	1	14.3274	12.42	17	13.68
GENE74X	regucalcin	regucalcin	1	-1.251	1.92	-1.54	-1.35
GENE75X	rictor	rictor	1	-1.8706	-1.75	-4.383	-4.86
GENE76X	Rtnl1	Rtnl1	1	-0.5512	0.64	1.34	2.09
GENE77X	S6k	S6k	1	2.0091	4.08	3.07	0.56
GENE78X	S6kII	S6kII	1	0.547	-1.32	-1.9887	-0.41
GENE79X	sgg	sgg	1	-5.2931	-4.23	-0.9989	-0.52
GENE80X	SK1	SK1	1	3.7677	-2.87	1.78	3.07
GENE81X	Sk2	Sk2	1	2.903	0.5	1.78	2.409
GENE82X	sktl	sktl	1	2.53	0.5531	-5.3433	-7.43
GENE83X	Smg1	Smg1	1	3.2434	3.2611	-4.6037	-3.31
GENE84X	Sos	Sos	1	3.9592	2.03	8.3195	8.3
GENE85X	Spt-I	Spt-I	1	-0.4879	1.57	1.3032	4.2
GENE86X	sug	sug	1	-0.4913	1.769	2.1598	1.91
GENE87X	synj	synj	1	-1.9672	1.85	-1.9738	-2.36
GENE88X	Tor	Tor	1	6.0969	6.3	8.4597	7.955
GENE89X	trbl	trbl	1	-1.9136	-1.72	-2.812	-2.29
GENE90X	Trio	Trio	1	2.7878	0.99	5.3727	5.0561
GENE91X	TSC2	TSC2	1	-3.4329	-1.24	-3.6688	-3.5572
GENE92X	ush	ush	1	-5.2117	-4.824	-2.9917	-3.67
GENE93X	wdb	wdb	1	-3.0436	-1.688	-3.0957	-4.21
GENE94X	xbp1	xbp1	1	-6.3432	-5.824	-3.224	-0.65
GENE95X	Yop	Yop	1	1.2459	1.3432	4.4661	6.14
