# Supplementary material for: Cell cycle progression is an essential regulatory component of phospholipid metabolism and membrane homeostasis
Source: Open Biol. 2015 Sep 2;5(9):150093. doi: 10.1098/rsob.150093 (PMC4593667; doi:10.1098/rsob.150093)
Supplement: source data tables S1-8 [file rsob150093supp2.zip › rsob-15-0093-File013/TableS3.xlsx]

## Sheet: PCspecies
	control-sample1	control-sample2	control-sample3	insulin-sample1	insulin-sample2	insulin-sample3
28:0-PC	10.9992	10.8759	11.0537	27.3005	27.2305	29.219
28:1-PC	6.34034	5.96792	6.36055	22.1044	22.9644	22.8222
30:0-PC	42.5272	41.7259	42.0957	57.7348	58.8084	62.6698
30:1-PC	88.0087	88.3751	85.377	148.911	156.417	167.968
30:2-PC	12.3562	11.9652	11.7425	23.3189	23.1136	22.8825
32:0-PC	51.1543	51.5296	50.8654	49.3801	48.7628	51.054
32:1-PC	321.912	318.491	316.943	361.477	370.719	399.143
32:2-PC	269.741	260.844	261.282	286.408	297.601	314.063
32:3-PC	2.9699	3.15642	2.98616	3.39508	3.54459	3.79714
34:0-PC	30.6583	31.1625	31.55	29.4643	29.1662	31.1079
34:1-PC	301.371	308.173	306.234	287.986	286.592	296.381
34:2-PC	555.356	550.35	571.195	493.61	493.319	523.937
34:3-PC	22.2059	22.2358	22.2199	21.5396	22.2649	24.4444
34:4-PC	9.23572	8.80572	8.81203	9.97806	10.0431	9.99048
36:0-PC	5.65658	5.62753	5.82781	5.35011	4.89943	5.57651
36:1-PC	63.7093	64.5637	65.374	56.22	55.6433	60.5302
36:2-PC	299.754	308.776	307.194	229.154	225.901	248.571
36:3-PC	29.971	29.8986	30.0541	24.9113	23.702	27.3397
36:4-PC	29.9317	29.4696	29.4484	26.0475	26.2723	28.0794
36:5-PC	34.5097	34.2608	34.9491	32.3394	32.9461	33.6254
36:6-PC	17.2215	16.7026	16.6127	16.8556	15.8018	17.6603
38:1-PC	4.99273	5.19032	5.22853	5.69973	5.58897	6.05175
38:2-PC	7.73448	7.86308	7.4869	7.69918	7.31242	7.85937
38:3-PC	7.73448	7.48901	7.05046	6.66092	6.46245	7.29778
38:4-PC	23.635	23.6438	23.256	19.6488	18.8931	21.6254
38:5-PC	43.6077	44.1611	42.967	34.7309	33.248	37.0381
38:6-PC	34.8298	35.9016	35.8362	29.5414	27.9805	31.4889
38:7-PC	17.7284	17.9669	18.0503	17.6298	17.0604	18.7937
40:2-PC	0.507703	0.639619	0.463366	0.545759	0.519407	0.545206
40:3-PC	0.703632	0.688289	0.707894	0.672681	0.777707	0.698762
40:4-PC	2.45583	2.47916	2.37434	2.43263	2.37159	2.79587
40:5-PC	6.5982	6.97207	6.32901	5.67166	5.71908	6.74317
40:6-PC	12.4545	12.9119	12.3176	10.7505	10.3128	12.327
40:7-PC	16.0502	16.3554	16.588	13.049	13.8214	14.6508
40:8-PC	1.45446	1.55222	1.75758	1.65096	1.67585	1.95206
40:9-PC	0.667027	0.732177	0.714545	0.688105	0.70993	0.709905
42:4-PC	0.209832	0.224542	0.227629	0.248327	0.177555	0.316254
42:5-PC	0.33534	0.340565	0.421266	0.279304	0.289598	0.46346
42:6-PC	0.565397	0.56338	0.663592	0.546038	0.553575	0.629556
42:7-PC	0.74012	0.774171	0.949493	0.859619	0.911717	1.17206
42:8-PC	0.898331	1.10481	1.36004	1.14269	1.29461	1.38222
42:9-PC	0.584905	0.578584	0.573235	0.542843	0.57709	0.550444
44:5-PC	0.0629232	0.0452608	0.0500747	0.0543031	0.0333464	0.0534095
44:6-PC	0.0767384	0.103013	0.0489855	0.0451923	0.0672578	0.060254
44:7-PC	0.130301	0.174157	0.194594	0.181292	0.170983	0.176508
44:8-PC	0.263258	0.363526	0.498714	0.375623	0.380618	0.388222
44:9-PC	0.0647226	0.0958072	0.153963	0.149599	0.121945	0.213333
46:7-PC	0.0248755	0.0156841	0.0399405	0.0176014	0.0239226	0.0165619
46:8-PC	0.0401221	0.0242915	0.0491647	0.0411724	0.0617359	0.062873
46:9-PC	0.0191755	0.0261545	0.0550928	0.0475422	0.055763	0.0537492
Total	2392.08	2393.11	2405.82	2380.55	2398.5	2562.61

## Sheet: PEspecies
	control-sample1	control-sample2	control-sample3	insulin-sample1	insulin-sample2	insulin-sample3
28:0-PE	8.04952	8.07095	7.37366	15.8333	15.2185	16.6502
28:1-PE	6.05937	5.60984	5.10301	14.8459	14.9452	16.6811
30:0-PE	32.6534	34.192	32.7079	37.5719	36.5878	39.5266
30:1-PE	170.088	177.134	161.378	214.657	213.46	236.023
32:0-PE	45.1029	44.3228	40.9939	45.0173	43.4615	47.1375
32:1-PE	451.242	467.177	445.596	495.743	492.185	538.911
32:2-PE	238.577	241.696	230.314	289.701	277.164	304.1
34:0-PE	48.8974	46.2177	45.6426	50.183	49.2165	51.8788
34:1-PE	533.379	527.981	486.868	578.501	552.794	615.058
34:2-PE	676.088	641.949	602.301	783.058	763.226	845.869
34:3-PE	23.0093	22.8979	18.9209	25.1911	25.6864	26.8154
34:4-PE	17.3311	16.0752	15.4999	18.5077	18.4511	20.471
36:0-PE	23.0479	25.7689	22.29	24.0455	23.9578	28.5992
36:1-PE	291.023	299.456	267.789	309.154	305.886	342.541
36:2-PE	697.127	702.207	635.87	734.175	697.485	831.274
36:3-PE	43.2881	44.2634	39.8563	44.2908	41.4026	47.3737
36:4-PE	50.0547	46.0995	45.1511	53.4987	49.5427	54.6432
36:5-PE	42.3964	40.431	38.8019	46.7376	44.3194	50.4355
36:6-PE	11.4112	10.5484	10.2269	12.4699	12.4223	13.844
38:1-PE	136.142	143.01	115.358	146.412	143.171	162.193
38:2-PE	49.8331	50.0302	42.121	49.0755	47.5573	54.1807
38:3-PE	10.197	11.0481	8.84136	9.98643	9.63407	12.6054
38:4-PE	23.3442	20.6895	19.7337	21.8898	22.8204	26.0896
38:5-PE	50.9932	51.9345	46.9321	51.371	54.7288	55.9653
38:6-PE	30.1508	30.2182	25.6285	31.3465	31.3732	34.1027
38:7-PE	9.34036	8.46526	8.94526	10.8635	10.8209	12.3127
40:1-PE	8.25746	8.237	7.9714	14.9463	13.7103	17.0208
40:2-PE	1.53885	1.84859	1.71406	1.58269	2.23443	1.96255
40:3-PE	1.54134	1.7088	1.72655	1.50399	1.70144	1.6644
40:4-PE	8.0197	8.15509	6.85681	9.2164	8.20777	8.51892
40:5-PE	6.47688	6.59236	5.74585	6.51666	7.02506	7.24633
40:6-PE	7.20958	7.38202	7.39109	8.31502	7.83864	8.94981
40:7-PE	13.2416	13.2699	12.1266	14.2922	14.6911	15.9398
40:8-PE	2.41726	2.29093	1.6772	3.21837	3.05276	3.34347
40:9-PE	1.46181	1.22022	0.955877	0.990862	1.45025	1.32363
42:1-PE	0.0920903	0.206532	0.230692	0.205315	0.251754	0.37383
42:2-PE	0.0525494	0.0796928	0.116032	0.0430587	0.148748	0.0930965
42:3-PE	0.0920903	0.151696	0.0725037	0.0835612	0.10398	0.0795019
42:4-PE	0.0528673	0.0418828	0.043231	0.0127232	0.014719	0.0160857
42:5-PE	0.210922	0.284882	0.287286	0.235382	0.192737	0.301954
42:6-PE	0.224098	0.348905	0.273477	0.207693	0.326262	0.747954
42:7-PE	0.184643	0.188255	0.387769	0.318263	0.36986	0.266479
42:8-PE	0.11829	0.10965	0.129581	0.116275	0.103592	0.231583
42:9-PE	0.0789138	0.251348	0.0579582	0.0303356	0.118885	0.0939614
Total	3770.1	3769.86	3468.01	4175.96	4059.06	4553.46
