# Supplementary material for: Cell cycle progression is an essential regulatory component of phospholipid metabolism and membrane homeostasis
Source: Open Biol. 2015 Sep 2;5(9):150093. doi: 10.1098/rsob.150093 (PMC4593667; doi:10.1098/rsob.150093)
Supplement: source data tables S1-8 [file rsob150093supp2.zip › rsob-15-0093-File013/TableS4.xlsx]

## Sheet: PEspecies
	thymidine treatment-sample1	thymidinetreatment-sample2	thymidine treatment-sample3	thymidine+insulin treatment-sample1	thymidine+insulin treatment-sample2	thymidine+insulin treatment-sample3
28:0-PE	3.45873	3.87126	3.39298	5.48253	5.15054	4.79162
28:1-PE	3.23174	3.17241	3.10819	5.11889	4.71732	4.92729
30:0-PE	17.873	19.1724	21.78	24.1494	21.2893	19.3704
30:1-PE	116.451	117.701	120.068	142.924	126.4	125.341
32:0-PE	31.4573	32.2529	31.257	34.1501	32.308	34.4172
32:1-PE	332.654	343.448	359.047	407.208	366.883	366.413
32:2-PE	154.576	157.701	163.545	193.792	170.288	170.409
34:0-PE	42.9745	41.3793	44.5071	53.7859	50.8133	50.0975
34:1-PE	478.403	480.46	502.116	620.954	534.019	539.766
34:2-PE	563.236	554.023	581.966	711.43	601.578	632.768
34:3-PE	19.4598	20.4368	20.1631	21.6003	18.5781	18.6667
34:4-PE	14.0835	13.3103	14.0642	14.5125	15.1693	13.5205
36:0-PE	25.4414	25.5172	27.4099	33.783	30.887	28.0741
36:1-PE	314.382	305.057	330.304	394.97	364.186	363.762
36:2-PE	685.464	689.655	725.59	882.192	782.38	758.538
36:3-PE	40.9234	42.2759	42.4797	43.5619	38.7525	42.5088
36:4-PE	39.327	39.5862	42.8661	44.6357	39.7753	38.9922
36:5-PE	33.0714	32.1149	32.2804	34.9422	31.6293	31.6062
36:6-PE	8.25641	7.6092	7.49787	7.4806	7.64019	8.25536
38:1-PE	191.424	192.644	201.656	277.501	246.707	247.466
38:2-PE	54.5889	57.931	60.3366	70.2734	63.6853	61.1969
38:3-PE	10.983	10.1149	12.7698	12.9245	11.3043	11.9825
38:4-PE	20.9615	20.2069	21.5908	23.3505	20.3305	22.4405
38:5-PE	42.9243	44.9655	43.1158	51.0392	46.9247	48.115
38:6-PE	26.9737	23.2184	23.9975	25.7073	23.2475	27.115
38:7-PE	7.17206	7.95402	7.93428	9.96039	8.09872	7.79337
40:1-PE	14.606	15.931	17.4759	24.7301	21.6712	23.2183
40:2-PE	2.01448	2.3954	2.78888	2.79597	2.47008	2.51228
40:3-PE	1.49569	1.43908	1.22342	1.15718	1.37796	1.65614
40:4-PE	8.33917	8.32184	9.00176	10.1261	9.44244	8.46004
40:5-PE	6.97312	6.43678	7.01325	7.20935	7.09052	7.29513
40:6-PE	6.82511	6.36782	7.08284	7.92342	6.9798	7.17914
40:7-PE	11.9241	12.3678	11.9998	13.0949	13.6258	12.2749
40:8-PE	2.51061	3.04138	3.32335	3.54441	3.20617	2.09844
40:9-PE	1.15455	1.75172	1.4475	1.09606	0.629146	0.771735
42:1-PE	0.161172	0.103448	0.0865677	0.328263	0.738262	0.730195
42:2-PE	0.0456083	0.0517931	0.120443	0.0772875	0.109978	0.10115
42:3-PE	0.075595	0.103517	0.170309	0.134413	0.194091	0.120799
42:4-PE	0.0299669	0.0258851	0.0183089	0.038507	0	0
42:5-PE	0.165549	0.271724	0.47668	0.366246	0.580361	0.370058
42:6-PE	0.224074	0.323678	0.651432	0.344137	0.470382	0.20193
42:7-PE	0.148736	0.427126	0.102232	0.248026	0.219583	0.265263
42:8-PE	0.133287	0.103448	0.13384	0.192877	0.174293	0.120799
42:9-PE	0.0445054	0.0648276	0.296974	0.038507	0.0857427	0.081501
Total	3336.62	3345.31	3508.26	4220.88	3731.81	3745.79

## Sheet: PCspecies
	thymidine treatment-sample1	thymidinetreatment-sample2	thymidine treatment-sample3	thymidine+insulin treatment-sample1	thymidine+insulin treatment-sample2	thymidine+insulin treatment-sample3
28:0-PC	5.73273	6.08609	5.83125	9.4346	8.62584	8.48796
28:1-PC	3.78255	4.6816	4.74427	6.77843	6.6187	6.99837
30:0-PC	26.7345	27.5619	27.1719	35.947	30.5884	30.3845
30:1-PC	61.397	63.0677	64.1823	98.0685	83.608	83.1767
30:2-PC	9.56891	9.67178	9.71875	15.5021	13.5954	13.7221
32:0-PC	37.7002	40.6195	40.4036	45.8626	40.4035	39.9606
32:1-PC	271.878	287.268	276.641	375.639	340.589	317.078
32:2-PC	222.602	232.029	218.464	325.41	281.105	266.317
32:3-PC	2.89115	2.76258	2.75703	3.89198	3.33696	3.25856
34:0-PC	31.708	32.6843	31.8542	35.2723	31.7796	30.8328
34:1-PC	308.86	334.995	319.766	361.139	332.503	312.614
34:2-PC	597.961	666.492	646.224	673.155	641.047	591.489
34:3-PC	22.8339	24.7511	24.4922	24.812	23.5562	21.4686
34:4-PC	9.816	10.037	9.60156	10.8626	9.71226	9.35646
36:0-PC	6.61976	6.50948	7.58958	7.1886	6.05281	6.1952
36:1-PC	79.3834	82.2713	81.75	83.6801	70.249	72.0719
36:2-PC	388.928	411.676	399.115	375.335	331.237	322.048
36:3-PC	37.4558	39.8016	38.0911	34.5912	30.3079	29.6382
36:4-PC	36.3862	37.806	35.6901	34.6108	30.8853	29.9475
36:5-PC	39.6305	39.5447	38.0885	39.081	37.1469	34.9364
36:6-PC	19.4266	19.4202	18.2891	19.4172	18.6942	17.8527
38:1-PC	9.19939	9.55542	9.03906	11.4018	10.8397	9.89255
38:2-PC	10.9246	11.6014	10.776	11.0459	9.55202	9.22423
38:3-PC	9.03461	9.43368	8.6276	8.15379	6.66498	7.01455
38:4-PC	29.0742	30.0847	28.0599	26.0009	22.7503	22.2604
38:5-PC	56.387	57.9621	53.3021	48.6957	43.7275	40.4057
38:6-PC	47.3111	48.3508	43.9609	43.4337	38.7043	37.7375
38:7-PC	20.9038	20.8044	19.2292	22.428	19.9745	19.9211
40:2-PC	0.630768	0.710317	0.768854	0.56706	0.528009	0.594011
40:3-PC	0.755655	0.835889	0.938021	0.893439	0.69827	0.67787
40:4-PC	3.20758	3.43624	3.31849	2.98767	2.38122	2.75512
40:5-PC	8.25029	8.31383	8.1974	7.21536	5.85171	6.67498
40:6-PC	15.2778	16.5113	15.7656	14.6577	12.5627	12.3294
40:7-PC	21.1094	22.2706	20.9844	19.7641	17.6515	15.7968
40:8-PC	1.89724	2.13129	2.15443	1.79386	1.69658	1.57791
40:9-PC	0.858261	0.936239	1.04479	0.760773	0.787719	0.740214
42:4-PC	0.259107	0.350309	0.400833	0.25705	0.297771	0.313984
42:5-PC	0.463668	0.495695	0.577812	0.444321	0.362811	0.490242
42:6-PC	0.645726	0.852536	1.06615	0.682455	0.627859	0.628322
42:7-PC	0.868692	1.31416	1.21172	1.03901	0.910488	0.893695
42:8-PC	1.44999	1.61333	1.82786	1.50633	1.34543	1.1605
42:9-PC	0.62794	0.940678	0.82513	0.666432	0.571754	0.628658
44:5-PC	0.027418	0.0625249	0.0438021	0.0203939	0.0426083	0.0501955
44:6-PC	0.0374077	0.0933844	0.210182	0.0660945	0.104735	0.0604508
44:7-PC	0.182337	0.310983	0.374427	0.234678	0.196513	0.176804
44:8-PC	0.618001	0.675161	0.719714	0.600246	0.571446	0.481521
44:9-PC	0.134672	0.228773	0.299505	0.139481	0.108999	0.137991
46:7-PC	0.0373975	0.0342198	0.0343099	0.0342535	0.0422191	0.0420746
46:8-PC	0.029959	0.0866068	0.0716276	0.0270004	0.0441937	0.0520826
46:9-PC	0.0673359	0.0519027	0.0646354	0.0566781	0.0443298	0.0521809
Total	2462.24	2630.87	2535.44	2842.58	2572.67	2441.99
