# Supplementary material for: Cell cycle progression is an essential regulatory component of phospholipid metabolism and membrane homeostasis
Source: Open Biol. 2015 Sep 2;5(9):150093. doi: 10.1098/rsob.150093 (PMC4593667; doi:10.1098/rsob.150093)
Supplement: source data tables S1-8 [file rsob150093supp2.zip › rsob-15-0093-File013/TableS5.xlsx]

## Sheet: PCspecies
	Dp RNAi-sample1	Dp RNAi-sample2	Dp RNAi-sample3	Dp RNAi+insulin-sample1	Dp RNAi+insulin-sample2	Dp RNAi+insulin-sample3
26:0-PC	0.787253	1.10612	1.27627	1.83582	1.82802	1.99432
28:1-PC	4.14591	5.77279	6.05785	9.20398	8.76513	9.28049
28:0-PC	3.33802	4.81143	5.45331	8.59701	8.69424	8.75009
30:2-PC	7.02701	8.67262	9.51601	11.1443	11.7102	11.3523
30:1-PC	34.5995	47.3237	50.1865	73.5821	74.6211	73.8295
30:0-PC	11.9157	16.0564	18.4379	23.9303	24.1758	23.5502
32:3-PC	2.49705	2.95314	3.02281	3.94527	3.51287	3.58002
32:2-PC	124.54	135.974	149.85	190.05	179.43	181.733
32:1-PC	189.477	222.48	252.939	351.741	335.591	336.941
32:0-PC	26.8499	32.6425	34.7839	46.5672	45.3638	41.8087
34:4-PC	7.96626	8.04364	9.33797	9.75124	9.70485	9.08646
34:3-PC	17.8825	17.7842	20.1958	20.6468	20.6478	18.9536
34:2-PC	524.815	577.762	677.149	663.184	669.576	637.472
34:1-PC	315.704	367.971	430.122	500	469.354	487.642
34:0-PC	27.3273	32.5282	38.0031	44.3284	41.4519	41.9053
36:6-PC	16.5382	14.9968	17.797	17.1642	16.4212	16.1051
36:5-PC	38.0398	35.2093	42.3394	39.0547	37.5665	38.4422
36:4-PC	37.542	34.4541	40.448	40.6468	38.4274	36.9119
36:3-PC	32.4519	33.3849	38.0439	33.9801	32.9581	30.7159
36:2-PC	454.043	512.721	599.985	501.493	495.457	475.805
36:1-PC	81.9744	93.5105	113.162	99.7015	100.31	98.1392
36:0-PC	6.66188	7.28132	9.33353	7.79602	8.23373	7.58646
38:7-PC	6.04435	5.65862	7.05523	7.92537	7.73521	7.40095
38:6-PC	52.0855	47.7407	57.5432	46.8159	44.516	42.732
38:5-PC	60.2415	55.343	64.9319	55.3731	55.3196	53.7017
38:4-PC	26.3553	24.9018	30.1747	24.9751	24.4205	23.875
38:3-PC	7.25754	7.15008	8.91115	7.25871	7.12413	7.03977
38:2-PC	7.21433	8.46699	9.66063	7.9204	8.43523	7.48371
38:1-PC	6.76528	8.53253	10.2622	9.43781	9.10147	9.15312
40:9-PC	0.542955	0.661014	0.572413	0.561692	0.588039	0.576032
40:8-PC	0.897436	0.898551	1.22538	0.877612	0.891401	0.756553
40:7-PC	9.21686	9.84702	11.693	9.90547	10.5427	9.69744
40:6-PC	9.99813	9.68116	11.4987	10.199	10.1548	9.77131
40:5-PC	7.40194	7.14605	9.24451	7.88557	7.15691	7.42074
40:4-PC	3.3466	3.01965	4.04466	3.26866	3.20178	3.08258
40:3-PC	0.633508	0.734847	0.777285	0.80597	0.650092	0.676951
40:2-PC	0.257746	0.318325	0.377154	0.354726	0.323312	0.269583
42:9-PC	0.349676	0.347955	0.410443	0.374627	0.350759	0.34071
42:8-PC	0.578141	0.551804	0.791481	0.583085	0.612541	0.523608
42:7-PC	0.449716	0.559855	0.651463	0.694527	0.529123	0.523409
42:6-PC	0.355937	0.392866	0.502296	0.410945	0.351653	0.375104
42:5-PC	0.29201	0.269823	0.335155	0.344279	0.258929	0.27428
42:4-PC	0.207716	0.225459	0.298431	0.206965	0.252959	0.152917
44:9-PC	0.0715872	0.0792222	0.112027	0.126866	0.0729785	0.0944186
44:8-PC	0.39126	0.346345	0.437246	0.359204	0.362969	0.314688
44:7-PC	0.133738	0.106844	0.178534	0.110945	0.122575	0.106008
44:6-PC	0.0811241	0.0417391	0.0773688	0.030199	0.0881385	0.0405994
44:5-PC	0.0411342	0.0346119	0.0669599	0.0181095	0.0335518	0.0149792
46:9-PC	0.0343664	0.0308728	0.0536091	0.0362687	0.0396214	0.0552263
46:8-PC	0.0429431	0.0217874	0.0504893	0.0362189	0.0183549	0.0398428
46:7-PC	0.0345638	0.0225668	0.0278693	0.0453234	0.0213898	0.0446307
Total	2167.45	2406.57	2799.41	2895.29	2827.08	2778.12

## Sheet: PEspecies
	Dp RNAi-sample1	Dp RNAi-sample2	Dp RNAi-sample3	Dp RNAi+insulin-sample1	Dp RNAi+insulin-sample2	Dp RNAi+insulin-sample3
28:1-PE	3.75341	4.62858	4.64339	5.44763	5.24049	5.68188
28:0-PE	3.63721	4.85936	5.63917	4.64926	5.06595	5.06274
30:1-PE	94.9348	108.819	117.189	123.278	124.047	122.814
30:0-PE	19.9606	24.2489	25.5846	25.3372	25.4535	25.7007
32:2-PE	130.923	153.471	162.266	148.529	145.614	149.168
32:1-PE	396.806	460.443	491.176	493.908	490.086	491.471
32:0-PE	36.4645	42.9707	45.6688	46.5788	45.6175	45.0678
34:4-PE	16.7844	20.2332	21.4984	20.82	21.1599	21.5442
34:3-PE	20.728	21.5599	22.9417	21.0088	20.8272	20.534
34:2-PE	441.961	510.14	543.863	573.861	568.607	572.985
34:1-PE	592.829	668.113	711.027	859.546	846.293	863.312
34:0-PE	56.0216	62.7748	65.5033	80.6991	79.5852	79.6649
36:6-PE	8.57157	9.43278	9.97887	9.40409	10.6222	10.1629
36:5-PE	38.5222	44.3868	46.944	45.3954	46.1113	45.7502
36:4-PE	46.5543	52.3881	56.021	58.6722	57.7672	59.3045
36:3-PE	35.9722	38.3857	43.5127	42.5976	41.3198	42.6641
36:2-PE	604.99	677.652	729.576	867.093	847.966	890.748
36:1-PE	301.681	355.387	381.857	414.816	404.143	420.903
36:0-PE	24.7621	30.0086	32.8359	34.5975	33.7254	34.5248
38:7-PE	3.34294	4.01686	4.34839	5.08955	4.79286	5.17462
38:6-PE	21.2945	23.0506	24.5935	25.6727	26.283	26.694
38:5-PE	41.2334	47.213	49.4421	53.8986	53.4716	53.4025
38:4-PE	18.5653	21.8729	23.359	23.2847	22.896	23.4561
38:3-PE	5.57537	6.22173	7.22154	6.45993	6.63544	6.87601
38:2-PE	26.2805	31.2129	33.5661	31.8859	30.9924	33.4302
38:1-PE	114.03	153.868	167.338	158.379	155.065	164.757
40:9-PE	0.892194	1.15952	1.24001	1.22774	1.12985	1.36076
40:8-PE	1.35394	1.60547	1.79106	1.74992	1.63103	1.85692
40:7-PE	4.81758	5.576	6.40432	6.69379	6.43954	6.96618
40:6-PE	2.74733	2.88848	3.15897	3.3556	3.10807	3.38812
40:5-PE	3.91522	5.06649	5.35687	4.37857	4.37325	4.79996
40:4-PE	5.64741	7.88016	7.85337	6.77671	6.65166	6.85433
40:3-PE	0.924218	1.30595	1.15664	1.18945	1.20652	1.11281
40:2-PE	0.413003	0.556893	0.684831	0.614097	0.547981	0.568147
40:1-PE	2.06032	2.97879	2.95552	2.58592	2.80273	2.95462
42:9-PE	0.0580537	0.040138	0.0427773	0.0382645	0.11048	0.0565017
42:8-PE	0.0533038	0.134683	0.0903372	0.0571324	0.12065	0.0562281
42:7-PE	0.0523849	0.111151	0.135773	0.172584	0.144505	0.126633
42:6-PE	0.0864166	0.228442	0.165163	0.057264	0.209811	0.149886
42:5-PE	0.0999024	0.178996	0.094962	0.115011	0.0418485	0.177346
42:4-PE	0.0299766	0.0992248	0	0.0382645	0.0278776	0.0376499
42:3-PE	0.0293621	0.0355505	0.0525164	0.0668738	0.0487726	0.0281141
42:2-PE	0.0198811	0.0267024	0.0094636	0.0240449	0.0651838	0.03743
42:1-PE	0.0236317	0.0223613	0.0519457	0.0333892	0.0278776	0.0423757
Total	3129.4	3607.25	3858.84	4210.08	4148.08	4251.43
