# Supplementary material for: Cell cycle progression is an essential regulatory component of phospholipid metabolism and membrane homeostasis
Source: Open Biol. 2015 Sep 2;5(9):150093. doi: 10.1098/rsob.150093 (PMC4593667; doi:10.1098/rsob.150093)
Supplement: source data tables S1-8 [file rsob150093supp2.zip › rsob-15-0093-File013/TableS7.xlsx]

## Sheet: PCspecies
	ctr lip TOTAL	ctr G1	ctr S/G2	4hr INS-TOTAL	4hr G1	4hr S/G2	18hr INS-TOTAL	18hr G1	18hr S/G2
ng in sample	1	2	3	4	5	6	7	8	9
24:0-PC	200	200	200	200	200	200	200	200	200
26:0-PC	0.301732	0.151849	0.143613	2.04415	0.302293	0.415092	2.78586	0.377435	0.719537
28:1-PC	1.4753	0.308722	0.521625	11.9613	1.28307	1.69724	15.711	1.69048	4.18978
28:0-PC	1.77105	0.411434	0.653383	19.266	2.49136	2.98831	24.9156	2.91934	6.67851
30:2-PC	3.50649	0.375505	0.685392	20.4367	2.04535	2.74238	25.918	3.0885	7.52585
30:1-PC	20.9888	3.65166	5.76808	140.017	17.2773	20.8668	169.464	24.3889	56.3607
30:0-PC	8.1405	1.6238	2.64637	59.0036	7.24953	8.33012	64.5026	8.605	19.1993
32:3-PC	1.14748	0.237699	0.459229	6.35869	0.930598	1.03321	7.05248	1.0736	2.15905
32:2-PC	64.877	14.6664	24.6796	299.654	42.5654	48.764	357.639	56.7579	115.706
32:1-PC	91.8142	21.5986	33.9996	499.645	71.6342	85.4894	557.602	84.4679	178.057
32:0-PC	14.8977	2.81991	4.07729	67.0427	8.18036	9.2376	65.778	9.64606	19.1527
34:4-PC	5.08028	1.55498	2.13625	23.5035	4.36978	5.26196	31.847	5.3474	11.4201
34:3-PC	10.1987	3.38479	4.97592	45.7358	7.17136	8.50723	52.6746	9.77992	17.806
34:2-PC	208.461	54.2795	79.3729	771.502	119.055	138.392	942.588	158.671	293.756
34:1-PC	104.565	23.398	33.6629	464.866	62.5074	77.7434	544.774	76.4872	142.659
34:0-PC	11.1009	2.39891	3.24683	50.5803	6.23894	7.32858	53.9064	7.05675	14.3137
36:6-PC	6.88508	1.93928	2.60246	31.4629	5.2215	6.11758	38.7838	6.6951	13.3189
36:5-PC	27.0307	8.96206	10.6687	100.086	19.6582	21.6721	129.243	22.9966	44.1413
36:4-PC	32.9368	9.91919	12.1821	102.794	19.5134	21.6568	125.981	21.19	38.9005
36:3-PC	24.9331	6.87658	9.70958	83.5556	14.824	14.8681	92.2305	16.4168	29.3296
36:2-PC	130.647	32.6276	48.8121	560.946	79.376	89.2702	604.549	98.7786	160.627
36:1-PC	38.3284	6.44594	9.43333	138.399	16.4622	21.2295	141.596	21.0897	40.797
36:0-PC	3.58599	0.541539	0.765167	10.9128	1.30678	1.42509	12.2144	1.58904	2.74321
38:7-PC	12.68	3.68891	5.26962	52.2493	9.90536	13.1755	74.9143	14.1506	27.1789
38:6-PC	28.5094	8.00253	10.1767	107.686	20.4212	21.8058	133.939	24.367	45.2833
38:5-PC	50.0285	14.1903	18.0346	171.511	29.701	33.3684	185.892	33.5474	70.5199
38:4-PC	34.1588	7.5617	8.76979	97.9468	13.9491	15.6604	104.144	16.472	30.5254
38:3-PC	10.2263	1.40555	1.81146	21.9006	2.83993	3.31781	23.3139	3.04037	6.00958
38:2-PC	6.14069	0.872845	1.19058	15.3082	1.7593	1.91022	15.0194	2.01053	4.24425
38:1-PC	3.67749	0.518888	0.991854	14.1676	1.52519	1.81555	15.3529	1.54158	4.31988
40:9-PC	0.825167	0.250519	0.276829	1.7724	0.611858	0.638023	1.79368	0.390804	0.686721
40:8-PC	2.30687	0.755348	0.849225	5.91791	2.12562	1.9969	6.88956	1.50231	2.82276
40:7-PC	12.9506	3.74181	5.81817	62.3365	11.1538	13.1832	67.6466	11.6876	23.6868
40:6-PC	16.4168	3.13237	4.502	55.2817	7.98832	9.77365	61.618	9.95223	20.248
40:5-PC	9.69402	1.48023	1.70867	27.2558	3.47193	4.0679	29.0884	4.16699	8.51159
40:4-PC	3.88469	0.439448	0.593137	8.68811	1.19234	1.2818	9.33578	1.12497	2.63321
40:3-PC	0.718024	0.100547	0.113894	1.80517	0.224276	0.328665	1.85608	0.223632	0.549435
40:2-PC	0.35978	0.0769525	0.133017	0.808056	0.121538	0.170243	0.848303	0.0665141	0.298154
42:9-PC	1.27991	0.34403	0.501279	3.8117	0.977562	1.06579	4.27464	0.811826	1.77537
42:8-PC	1.28325	0.317202	0.455992	3.74828	0.639661	0.908474	3.8399	0.562827	1.39179
42:7-PC	0.608422	0.138552	0.174792	2.26858	0.297154	0.358269	2.08981	0.362789	0.678535
42:6-PC	0.457517	0.0812227	0.164592	1.87676	0.317086	0.267244	1.94609	0.316037	0.608338
42:5-PC	0.361137	0.0313105	0.0942708	1.18563	0.111995	0.159574	1.39028	0.140391	0.369744
42:4-PC	0.205116	0.0376809	0.0285192	0.614948	0.0838119	0.138515	0.715891	0.0598526	0.153612
44:9-PC	0.120415	0.0287535	0.0439754	0.430379	0.0670243	0.104731	0.620978	0.0920166	0.186567
44:8-PC	0.255667	0.0402252	0.116192	1.00442	0.0531085	0.142739	0.785255	0.115699	0.239015
44:7-PC	0.0774301	0.00884166	0.0262383	0.326262	0.0367179	0.0397337	0.354412	0.0318548	0.0847689
44:6-PC	0.0277548	0.0111435	0.0111421	0.184792	0.0151203	0.0397768	0.137997	0.0192641	0.0394199
44:5-PC	0.0145838	0.0283167	0.0208621	0.133454	0.0111532	0.0110609	0.10799	0.0159006	0.0513689
46:9-PC	0.0274872	0.00686792	0.0152815	0.167056	0.0227429	0.0291636	0.211366	0.0227273	0.0393746
46:8-PC	0.0106228	0.00456604	0.0119072	0.0977416	0.0267561	0.0148263	0.134387	0.00951542	0.0272396
46:7-PC	0.0308205	0.0134454	0.00316146	0.0405404	0.0147627	0.00733863	0.0478432	0.0159006	0.0211896
Total	1010.01	245.484	353.11	4170.3	619.329	720.818	4810.06	765.935	1472.75
	ctr lip TOTAL	ctr G1	ctr S/G2	4hr INS-TOTAL	4hr G1	4hr S/G2	18hr INS-TOTAL	18hr G1	18hr S/G2

## Sheet: PEspecies
	ctr lip TOTAL	ctr G1	ctr S/G2	4hr INS-TOTAL	4hr G1	4hr S/G2	18hr INS-TOTAL	18hr G1	18hr S/G2
ng in sample	1	2	3	4	5	6	7	8	9
24:0-PE	800	800	800	800	800	800	800	800	800
28:1-PE	1.05854	0.231852	0.363004	5.72158	0.971438	1.08795	9.28331	1.29674	2.32673
28:0-PE	1.47983	0.28242	0.37324	7.54639	1.02335	1.13974	10.6888	1.46419	3.243
30:1-PE	47.4403	11.4766	18.4759	241.094	34.8918	39.3589	305.256	40.0455	86.1866
30:0-PE	9.09153	2.44289	3.6659	50.4479	6.36015	8.21639	63.4773	8.10377	16.9847
32:2-PE	65.1077	17.9742	25.3424	226.6	32.8879	40.7833	305.157	42.2119	89.811
32:1-PE	132.514	32.9349	48.9379	627.865	90.6114	106.778	777.765	105.145	215.356
32:0-PE	13.3699	3.11587	4.94102	64.3588	9.37566	10.2769	81.0167	10.2082	22.1058
34:4-PE	4.06086	1.04969	1.76406	21.825	3.49155	3.88542	30.0087	3.69075	7.71557
34:3-PE	9.23853	2.73454	3.84079	35.4843	5.39807	5.84182	46.8137	6.24744	13.2285
34:2-PE	214.728	56.4193	81.5319	923.703	141.471	151.81	1217.04	178.249	371.011
34:1-PE	197.602	49.5231	72.5988	972.317	139.695	154.714	1272.95	167.562	331.937
34:0-PE	17.4127	4.05359	6.55668	88.5164	12.5295	13.5173	115.782	14.3888	28.0076
36:6-PE	2.10356	0.613534	0.792234	11.1328	1.84824	2.0522	13.8622	1.77298	4.29743
36:5-PE	11.527	2.99015	4.44495	56.8452	8.33287	9.18137	69.3402	9.76537	20.3398
36:4-PE	18.9319	5.4212	7.8667	96.8203	14.1497	15.3811	113.277	16.2683	32.0906
36:3-PE	19.8988	5.54673	8.33639	91.2995	13.3057	15.6092	116.172	16.8087	32.0892
36:2-PE	210.826	54.2411	77.3723	1071.08	153.768	173.18	1495.9	210.782	391.405
36:1-PE	100.298	23.2795	36.3749	505.924	66.4529	75.5899	676.929	77.6724	160.554
36:0-PE	8.80243	1.90039	3.20277	42.7672	5.34887	6.55434	57.1467	6.30243	13.9004
38:7-PE	3.99836	0.941848	1.42349	19.3135	3.52159	4.05659	28.6037	4.683	9.41994
38:6-PE	10.1093	3.09234	3.79547	60.1615	10.2028	10.9482	72.1992	11.2074	22.147
38:5-PE	18.2885	5.20102	7.0237	99.4634	14.6178	16.4298	129.478	19.6172	39.0597
38:4-PE	9.83837	2.98432	3.70271	51.3153	7.43704	8.69578	67.2393	10.3173	20.7905
38:3-PE	3.78617	1.04571	1.78395	18.8056	2.7238	2.79264	25.7067	3.53778	7.07511
38:2-PE	12.4281	3.80845	4.61113	63.2924	8.96988	10.8066	97.5485	11.7718	25.3723
38:1-PE	40.3675	9.64393	14.6217	204.511	23.7806	32.5675	301.694	27.7528	66.9727
40:9-PE	0.437804	0.0955418	0.127549	2.22031	0.405634	0.573409	3.10596	0.39537	0.906271
40:8-PE	0.81614	0.377317	0.575401	5.00456	0.736559	0.725965	6.86734	0.967649	2.02664
40:7-PE	6.27235	1.63116	2.71264	34.2861	6.34002	6.54315	51.4789	7.78749	16.0922
40:6-PE	4.02961	1.03007	1.68226	20.7895	3.55475	4.0393	32.8504	4.41922	10.5643
40:5-PE	2.35733	0.710237	0.973139	12.7606	2.15952	2.29696	19.3517	2.40967	5.66197
40:4-PE	2.33478	0.390431	0.822148	12.5636	1.64488	2.14782	18.1097	1.48808	4.85789
40:3-PE	0.585627	0.0652884	0.140948	2.5617	0.339277	0.369543	3.20758	0.460031	0.833223
40:2-PE	0.355126	0.0636606	0.243782	2.22474	0.471576	0.429391	3.49944	0.39045	1.04802
40:1-PE	1.99426	0.185605	0.87315	11.3546	0.880815	1.65575	18.8294	1.60984	4.31963
42:9-PE	0.187886	0.0421577	0.14124	1.1707	0.113028	0.192117	1.32551	0.0913488	0.69879
42:8-PE	0.131079	0.0327065	0.0373867	0.868405	0.051249	0.0762511	1.31855	0.140556	0.385115
42:7-PE	0.159592	0.0223762	0.0378101	0.91335	0.110655	0.0434706	1.6437	0.0619494	0.347849
42:6-PE	0.297928	0.0327065	0.127574	1.30553	0.200557	0.0970514	2.23575	0.0813974	0.246949
42:5-PE	0.167017	0.0111485	0.0282782	1.05088	0.0501533	0.0543974	1.43136	0.0709788	0.285431
42:4-PE	0.0707261	0	0.00904418	0.741903	0	0.0109854	1.0033	0	0.149703
42:3-PE	0.0176042	0	0.0282782	0.224638	0.0103303	0.0216584	0.230716	0.0310321	0.0786959
42:2-PE	0.0337079	0	0.0282782	0.0585385	0.0303303	0.0324072	0.151316	0.0310321	0.0562936
42:1-PE	0.0370892	0.0644745	0.0277356	0.361789	0.0510092	0.0324072	0.784976	0.0411121	0.0906591
Total	1204.59	307.704	452.361	5768.67	830.317	940.596	7667.75	1027.35	2082.08
	ctr lip TOTAL	ctr G1	ctr S/G2	4hr INS-TOTAL	4hr G1	4hr S/G2	18hr INS-TOTAL	18hr G1	18hr S/G2
