# Supplementary material for: Cell cycle progression is an essential regulatory component of phospholipid metabolism and membrane homeostasis
Source: Open Biol. 2015 Sep 2;5(9):150093. doi: 10.1098/rsob.150093 (PMC4593667; doi:10.1098/rsob.150093)
Supplement: source data tables S1-8 [file rsob150093supp2.zip › rsob-15-0093-File013/TableS8.xlsx]

## Sheet: PCspecies
	control1	control2	control3	control+insulin1	control+insulin2	control+insulin3	control insulin+thymidine1	control insulin+thymidine2	control insulin+thymidine3	p53 RNAi-1	p53 RNAi-2	p53 RNAi-3	p53 RNAi +insulin-1	p53 RNAi +insulin-2	p53 RNAi +insulin-3	p53 RNAi +insulin+thymidine-1	p53 RNAi +insulin+thymidine-2	p53 RNAi +insulin+thymidine-3
26:0-PC	0.838854	0.833802	0.945074	1.03611	0.996833	1.15602	0.705011	0.632726	0.703171	0.434424	0.408064	0.256112	0.623715	0.551354	0.60955	0.761131	0.718384	0.877366
28:1-PC	2.74753	2.97103	2.77348	3.47793	3.66167	4.19032	2.91785	2.67512	2.7742	1.87528	1.56325	1.12272	2.15599	2.17499	2.06076	2.92975	2.73936	2.78721
28:0-PC	2.48438	2.64014	2.82679	4.1059	3.96667	4.61945	3.58096	3.39362	3.08684	1.88301	1.73124	1.62102	2.73243	2.62319	2.449	3.44525	3.31924	3.59649
30:2-PC	3.61709	4.1809	4.2988	4.78837	4.365	5.57372	4.97431	5.04535	4.6688	2.25456	2.38209	1.80515	3.27814	3.3177	3.62425	4.26345	4.00377	4.36805
30:1-PC	24.3901	28.0638	27.947	39.384	37.9667	43.0812	39.2998	33.8924	33.0745	15.5236	15.5552	12.2128	25.0927	25.7142	24.5346	32.0794	27.7148	29.4988
30:0-PC	13.2131	15.356	15.6157	19.9056	18.4767	22.326	17.8276	16.8241	17.318	9.04381	10.2883	6.9731	15.0651	14.7625	13.3157	15.8547	15.363	16.1835
32:3-PC	2.56817	2.97153	3.00813	3.26956	3.31167	3.36873	2.86057	2.72311	2.77774	1.86935	1.6194	1.1271	2.56913	2.29101	2.55582	2.67428	2.61617	2.56878
32:2-PC	75.2213	80.0487	83.4153	104.077	104.267	126.012	125.014	108.059	108.389	47.2464	46.3076	34.5134	69.0582	73.0328	71.3312	95.1527	90.8336	94.2182
32:1-PC	133.476	142.825	147.521	178.547	176.733	218.26	179.439	175.833	159.365	94.1833	93.7672	73.135	135.659	135.148	131.445	166.359	160.088	159.849
32:0-PC	28.2941	30.7732	33.5995	34.5329	32.4833	41.6804	33.0439	31.4558	30.3571	21.3868	21.6479	15.3355	26.7876	26.6516	27.576	32.0307	28.6249	29.5358
34:4-PC	16.9603	18.8355	20.0114	21.8243	16.22	22.2931	12.6946	12.9021	12.452	8.41918	8.71168	6.45852	11.3656	12.5094	12.0823	13.5268	11.7143	11.5803
34:3-PC	20.3683	21.3058	24.1078	23.8019	24.6333	28.4465	23.0749	21.4257	21.3523	14.7188	15.424	11.77	18.4021	20.3342	19.1352	23.9949	21.4995	21.2575
34:2-PC	365.366	378.961	389.343	407.677	417.667	505.386	455.273	415.134	403.572	234.186	226.69	181.201	320.316	330.729	315.151	403.818	388.029	382.003
34:1-PC	218.332	231.607	256.006	250.828	263.5	312.949	260.914	245.71	252.415	161.518	167.969	130.288	211.451	220.477	213.858	258.083	238.839	241.897
34:0-PC	22.163	24.6197	25.8144	25.4842	26.1167	31.3957	25.0906	23.702	25.2452	18.4581	17.4731	13.1077	22.4008	22.5512	22.155	24.906	23.6888	24.3387
36:6-PC	17.1882	16.7997	18.8806	18.851	19.4067	23.0732	20.3274	17.6615	19.1695	9.99041	10.8224	7.10175	14.8951	14.3288	13.9121	16.5402	15.7411	16.235
36:5-PC	57.3418	61.1504	65.7073	65.3276	63.5667	77.5316	60.8611	59.042	61.4498	40.4777	40.0749	27.4615	50.932	51.4832	52.2885	57.4894	55.7663	56.6246
36:4-PC	76.4873	80.2418	86.1891	79.2723	81.9	93.8847	72.8423	73.1632	74.2615	55.9145	57.0206	40.5982	71.2931	74.4683	69.1433	73.6184	73.8263	71.26
36:3-PC	52.4426	54.7206	58.4537	48.8023	50.35	61.8947	46.2843	49.5924	46.9279	39.7653	42.2734	32.3771	50.1236	51.0026	46.3223	51.8773	48.4805	50.1811
36:2-PC	268.535	269.123	288.005	260.61	265.667	318.2	279.091	273.813	261.103	188.197	188.083	140.969	232.092	245.97	219.21	274.342	253.994	270.668
36:1-PC	72.1803	76.9017	84.8025	72.1188	71.3833	89.9813	76.7784	72.3349	72.0237	53.099	53.5104	42.3542	71.3094	69.1959	65.4341	74.5442	74.6582	72.49
36:0-PC	7.20097	8.20651	8.84267	7.29102	7.69	9.00177	7.09007	8.23378	7.62234	5.6994	6.13682	4.89411	7.79196	7.82767	6.61649	7.51028	7.58713	7.55492
38:7-PC	14.7183	14.4717	15.7875	18.6023	19.44	22.1056	19.3637	18.4403	18.9033	10.3119	10.9196	7.31958	15.721	16.3585	16.2018	18.7559	17.2247	17.6781
38:6-PC	62.6957	66.3821	70.5078	62.4092	66.0833	79.6227	64.9947	59.7344	62.7357	41.5732	46.3858	33.5179	56.742	57.7017	55.7449	61.8944	59.1841	58.2203
38:5-PC	100.812	107.186	114.243	91.8855	93.4333	116.551	87.7837	94.132	89.8177	75.921	77.2657	57.8431	90.5498	90.6036	92.1527	94.8508	88.5308	94.7309
38:4-PC	56.3337	60.7548	69.0152	56.8948	53.3833	67.3641	53.311	52.9745	53.0703	45.207	43.7919	32.748	55.893	54.7705	54.4947	53.4046	54.5064	53.1628
38:3-PC	15.3195	17.6647	20.6941	15.7795	15.0967	20.2061	15.5229	13.9376	16.0347	12.554	12.3621	9.04123	14.9717	14.4162	15.8283	14.4667	15.4954	14.7734
38:2-PC	9.35646	10.1355	11.8933	9.48764	10.03	13.0882	10.3322	9.8419	10.1453	7.38556	7.38077	5.71056	9.29115	8.49062	8.69956	9.98966	10.5097	9.67642
38:1-PC	7.21153	8.16645	8.46971	7.65277	7.62	9.46173	8.30586	8.77567	8.14537	5.3596	5.46602	4.05936	7.05433	6.73819	7.49301	7.90666	8.58907	8.62595
40:9-PC	1.6768	1.85963	2.02887	1.50288	1.47867	1.77781	1.66274	1.57095	1.74514	1.4477	1.42323	1.20287	1.55748	1.76611	2.12217	1.99941	2.03024	2.06067
40:8-PC	3.51331	3.64109	3.88284	3.44709	3.49	4.09584	3.16436	3.7164	4.0074	3.3727	3.30274	2.51562	3.94209	3.57959	3.53392	3.98866	4.05797	4.10149
40:7-PC	20.0509	22.9157	24.0006	23.8541	21.99	27.6189	22.8769	23.1786	25.0959	16.7266	15.5787	12.0076	21.3126	22.0636	22.391	22.3954	20.9261	23.0242
40:6-PC	20.7415	24.4895	24.9601	24.1715	21	27.1524	22.6469	23.5522	25.0643	16.7833	16.9561	11.9869	22.6301	23.1068	22.2908	22.8495	22.6966	22.8036
40:5-PC	12.8813	14.9291	17.2701	14.4599	14.3183	16.8706	13.6111	13.7118	14.5943	12.1419	10.8328	7.73137	14.5633	13.3007	13.4821	14.098	13.7073	13.2035
40:4-PC	5.28511	6.07756	7.21065	5.95333	5.65667	6.89242	5.05275	5.0354	5.85869	4.23933	4.74851	3.295	6.01285	5.64	5.53702	5.24242	5.17911	5.06463
40:3-PC	1.14393	1.33613	1.67788	1.42803	1.27567	1.47088	1.07641	1.02483	0.940056	1.10901	1.15378	0.708999	1.31264	1.27219	1.27798	1.25853	1.21036	1.4891
40:2-PC	0.770699	0.553359	0.641084	0.748813	0.561167	0.568472	0.483031	0.67008	0.521451	0.529276	0.404887	0.240554	0.660133	0.521752	0.646504	0.619649	0.65453	0.746098
42:9-PC	1.65361	2.05001	2.13226	1.86478	1.54567	1.63715	1.82052	2.0416	1.73245	1.90678	1.8203	1.01812	2.0933	1.77765	1.73265	2.21006	2.10425	2.43627
42:8-PC	1.20772	1.43951	1.6054	1.52608	1.288	1.61791	1.42719	1.59897	1.18629	1.13599	1.17183	0.739429	1.4446	1.28699	1.58589	1.52404	1.52407	1.56558
42:7-PC	0.837366	1.30504	1.34625	1.23229	1.04617	1.32772	1.03333	1.05231	0.939258	0.752624	1.03479	0.549364	1.02684	1.14104	0.992519	0.919702	0.948996	1.10837
42:6-PC	0.837519	0.921022	1.08689	1.08697	1.01283	1.22127	0.894501	0.744223	1.07272	0.731791	0.737284	0.482318	0.825081	0.982644	0.887813	0.953278	0.882301	0.836059
42:5-PC	0.595693	0.453472	0.750913	0.625667	0.516333	0.76145	0.438929	0.476661	0.455193	0.513771	0.407565	0.294287	0.583149	0.595203	0.713105	0.600676	0.633168	0.580877
42:4-PC	0.398189	0.464729	0.657119	0.721751	0.456167	0.580652	0.293872	0.251819	0.238018	0.262809	0.233031	0.170196	0.309174	0.35293	0.476575	0.270712	0.323742	0.390531
44:9-PC	0.532255	0.768397	0.60483	0.842164	0.268667	0.639825	0.240355	0.211461	0.151313	0.0837325	0.093843	0.0618053	0.207788	0.155223	0.172304	0.240596	0.285838	0.247819
44:8-PC	0.354299	0.298243	0.396825	0.405703	0.3325	0.353541	0.308373	0.226927	0.254597	0.087526	0.0953736	0.0963511	0.25475	0.223951	0.123292	0.274871	0.372527	0.382368
44:7-PC	0.11537	0.218424	0.174823	0.228865	0.128333	0.13858	0.0620099	0.10651	0.0642086	0.0291798	0.0444897	0.0410159	0.126078	0.172042	0.0904702	0.153754	0.154048	0.169176
44:6-PC	0.124859	0.08279	0.153933	0.0843942	0.102933	0.087544	0.0424103	0.0329397	0.0324064	0.0512459	0.0143077	0.0338563	0.0752521	0.124714	0.0677596	0.084778	0.154155	0.144813
44:5-PC	0.110936	0.0312583	0.0841773	0.132076	0.0333667	0.0520884	0.0919254	0.0528675	0.0447786	0.0151404	0.038169	0.0272688	0.118492	0.0305087	0.116283	0.0646235	0.0981194	0.14665
46:9-PC	0.0434708	0.0547599	0.0777462	0.11429	0.102217	0.0318212	0.0246766	0.0400088	0.0407561	0.0453964	0.0206285	0.0196544	0.0637427	0.0317455	0.0299802	0.0611061	0.0609837	0.0968327
46:8-PC	0.0217018	0.0573198	0.0323235	0.14084	0.0435333	0.0392577	0.0122355	0.0264572	0.0463175	0.0221196	0.0158377	0.0136795	0.0161574	0.0248606	0.0308168	0.0791976	0.0606008	0.0470413
46:7-PC	0.087066	0.012651	0.0453368	0.0635523	0.03735	0.0195933	0.0243905	0.0535362	0.0192935	0.0431844	0.0492937	0.0481756	0.0323634	0.0192773	0.00739342	0.0370007	0.107254	0.0339946
Total	1820.85	1921.86	2049.55	2022.36	2036.1	2467.66	2086.89	1990.46	1963.07	1286.49	1293.21	980.207	1694.78	1734.39	1663.73	1977	1882.06	1907.12

## Sheet: PEspecies
	control1	control2	control3	control+insulin1	control+insulin2	control+insulin3	control insulin+thymidine1	control insulin+thymidine2	control insulin+thymidine3	p53 RNAi-1	p53 RNAi-2	p53 RNAi-3	p53 RNAi +insulin-1	p53 RNAi +insulin-2	p53 RNAi +insulin-3	p53 RNAi +insulin+thymidine-1	p53 RNAi +insulin+thymidine-2	p53 RNAi +insulin+thymidine-3
28:1-PE	1.50676	1.87165	2.00476	2.8158	2.55902	2.731	2.18429	2.14723	1.88691	1.04529	1.10492	0.933415	1.27461	1.54673	1.36159	1.70079	1.73041	2.01735
28:0-PE	2.85318	3.37276	3.1741	3.82	3.42721	3.78856	3.46403	3.30283	3.25764	2.32009	2.30395	1.7621	2.88381	3.14256	2.7716	3.29445	3.54179	3.5655
30:1-PE	52.6953	57.5856	58.0385	66.7876	62.3901	72.0772	65.1519	59.9858	58.1061	33.7458	35.8323	29.167	43.9956	47.1453	43.221	51.8169	50.3744	51.4589
30:0-PE	14.2199	15.6708	15.2338	16.8427	16.4367	18.3472	16.0714	15.7493	14.5865	10.4353	10.9823	8.52008	13.6996	13.7323	13.1175	14.4578	14.4458	14.2918
32:2-PE	74.8336	82.0561	80.2941	88.6342	84.9604	98.8835	91.8377	85.6331	80.8192	48.3486	49.728	39.5854	60.0544	64.9547	56.9293	74.2006	70.9773	71.6921
32:1-PE	175.774	192.952	191.046	219.502	213.465	237.217	234.286	218.187	204.782	112.738	121.19	99.469	149.315	160.243	143.972	182.462	177.445	178.71
32:0-PE	20.2292	21.1464	21.0621	22.4713	23.2676	25.4068	25.0091	23.3706	21.956	13.5282	14.2125	12.2486	17.4046	18.0653	17.4539	19.8983	19.8712	19.7286
34:4-PE	9.20505	10.1431	10.1759	10.7146	10.4381	11.9585	10.4816	9.69042	9.08852	6.00541	6.1864	4.91707	7.71678	7.87442	7.71493	8.93254	8.49887	8.16335
34:3-PE	17.04	18.3464	18.2864	18.153	17.9616	20.6552	18.3766	17.7375	15.9927	11.6635	12.8379	9.56529	14.1323	15.3219	13.8503	15.7073	15.5439	15.8621
34:2-PE	283.882	311.852	311.51	349.543	339.28	384.222	365.442	343.237	319.931	180.67	190.373	158.011	239.763	258.823	234.462	293.186	278.629	286.206
34:1-PE	308.382	333.314	338.238	398.442	384.403	429.799	419.481	392.776	361.657	199.459	213.882	175.46	267.395	289.88	265.178	319.089	310.166	312.915
34:0-PE	28.756	31.288	31.053	37.4518	36.5253	39.73	39.6377	36.9887	35.0047	19.2217	21.0206	16.182	25.8435	27.3115	25.3187	29.8352	29.4026	30.3237
36:6-PE	3.94549	4.3081	4.01445	5.07673	4.59633	5.59979	4.83558	4.39407	4.1323	2.42785	2.6725	2.12045	3.53311	3.58019	2.82411	3.55031	3.49121	3.58843
36:5-PE	21.4959	24.2649	24.4296	26.3193	24.6424	28.5572	24.0779	23.3731	20.5574	12.9939	13.7964	11.4319	17.0314	19.078	16.48	18.6799	18.8454	18.6829
36:4-PE	30.835	33.9225	32.9346	37.7624	34.8833	40.0078	35.3143	33.4387	32.7852	19.9459	21.0425	16.7148	25.546	27.9795	25.4685	28.534	27.7918	28.4723
36:3-PE	41.0044	45.2143	46.0799	48.6875	46.4175	52.5463	47.5688	45.5604	42.6003	28.908	30.251	25.2964	36.3032	39.6612	36.2557	40.5714	39.3772	40.7048
36:2-PE	389.123	419.052	437.081	508.709	481.575	547.057	529.753	497.143	467.728	255.1	267.46	221.839	340.594	379.815	339.337	417.654	398.891	415.227
36:1-PE	185.932	198.806	204.704	255.917	242.093	275.376	275.312	255.967	236.675	126.9	138.886	112.218	177.771	197.45	178.283	216.186	208.247	213.568
36:0-PE	16.2697	17.2686	17.7048	21.3271	20.9134	23.166	24.9364	22.2674	20.343	11.3742	12.2776	9.85722	15.2378	17.0579	15.5806	18.5922	18.1845	18.3099
38:7-PE	4.30198	4.91875	4.8426	6.38774	5.74266	6.16644	6.29143	5.77449	5.95296	2.96224	3.51673	2.99362	4.83305	4.42901	4.75675	5.36225	5.19068	5.0193
38:6-PE	16.1629	18.223	17.599	21.8463	20.1377	22.6129	19.461	17.8953	17.6367	10.4947	10.5259	8.70675	14.7571	16.2172	14.2088	15.2719	15.1055	14.8154
38:5-PE	32.8207	34.3016	35.2049	42.1323	40.787	45.9702	41.5091	39.7288	36.9616	21.6083	22.4912	18.6154	28.605	32.6032	29.1408	33.1272	31.3839	32.6996
38:4-PE	17.7433	19.1226	19.9751	26.0078	22.5598	26.3138	24.0013	23.8217	21.4248	12.2703	12.7538	10.7734	17.8516	19.5737	17.5279	19.9665	18.6968	19.9382
38:3-PE	8.58608	9.26282	9.2084	11.7037	10.5337	12.0357	11.3051	10.7838	9.7774	5.85323	6.34221	5.28743	7.85722	9.04935	8.68945	9.77589	9.20977	9.44457
38:2-PE	28.7461	29.4311	31.4469	37.9721	35.401	40.4665	40.8675	38.1066	35.511	19.4399	20.0545	17.242	26.2926	29.4848	26.7418	32.9494	31.017	32.7011
38:1-PE	103.939	110.823	117.676	151.677	142.044	160.157	180.195	163.606	150.173	77.4704	80.7872	67.0694	105.54	117.294	108.243	133.771	128.612	136.372
40:9-PE	1.08029	1.10695	1.22019	1.36677	1.21602	1.47437	1.39026	1.42802	1.17798	0.658496	0.879404	0.665553	1.23319	1.19213	1.08983	1.16967	1.15869	1.12683
40:8-PE	2.12164	2.02189	2.04402	2.45525	2.51571	2.56457	2.63078	2.89742	2.3565	1.50302	1.64417	1.20182	1.91229	2.23602	2.03783	2.14286	2.14077	2.15831
40:7-PE	8.23749	8.73635	9.1795	12.1197	11.1959	12.1361	11.3583	11.5018	10.2835	5.59346	5.97731	5.22139	8.46965	9.10886	8.87701	9.45474	9.24007	9.03841
40:6-PE	4.81812	4.73412	5.4468	7.16696	7.15987	7.88541	7.48013	7.12618	6.95125	3.52013	3.60339	3.01632	4.92934	5.87307	5.40831	6.03844	5.72672	5.81354
40:5-PE	4.50707	5.28907	5.02249	6.57514	5.85296	6.80587	6.94169	6.49126	6.41253	3.33917	3.53634	3.11989	4.51129	5.18672	4.83911	5.54915	5.40436	5.06621
40:4-PE	5.86559	5.71272	6.29815	8.38528	7.93994	8.10403	9.0726	8.52533	7.64711	4.22084	4.59713	3.6636	6.0503	6.61872	6.1806	7.34014	6.8697	7.10361
40:3-PE	1.28261	1.5062	1.54055	1.97665	1.9617	2.12368	2.28351	2.06674	1.91937	1.26558	0.975929	1.11737	1.59103	1.58003	1.51694	2.09339	1.75263	1.74201
40:2-PE	1.6395	1.91515	1.98086	2.04773	1.50434	2.20207	1.40403	1.43358	1.16949	0.825899	0.758816	0.68227	1.08682	1.04764	1.0456	1.21015	1.16033	1.12356
40:1-PE	4.31485	4.76517	4.71566	6.15831	5.63958	5.85503	7.07	6.40558	5.78342	3.12205	3.5429	3.00919	4.34645	4.71315	4.22465	4.99942	4.78788	5.06667
42:9-PE	0.243449	0.277421	0.246675	0.45869	0.369177	0.434854	0.517792	0.326535	0.309091	0.287266	0.280725	0.112458	0.274952	0.404084	0.319243	0.261954	0.231934	0.401917
42:8-PE	0.250311	0.101096	0.238704	0.413084	0.22914	0.304293	0.316494	0.331921	0.323271	0.0813956	0.1181	0.0810394	0.210041	0.22746	0.130448	0.107091	0.128037	0.179238
42:7-PE	0.29759	0.363858	0.254883	0.463084	0.281951	0.255074	0.427468	0.441662	0.269455	0.118113	0.106571	0.0468762	0.168117	0.25954	0.362453	0.282682	0.30573	0.178841
42:6-PE	0.465643	0.306862	0.689939	0.855276	0.909123	0.807539	0.803519	0.832962	0.807661	0.355715	0.381896	0.406341	0.630586	0.690063	0.608374	0.540854	0.549372	0.757779
42:5-PE	0.130179	0.268909	0.299976	0.455641	0.50376	0.482396	0.632909	0.494195	0.448275	0.213092	0.24819	0.0960356	0.336007	0.244911	0.394093	0.11216	0.301411	0.434634
42:4-PE	0.481719	1.33428	1.25971	1.14528	0.648649	1.13069	0.526117	0.389657	0.441463	0.0345668	0.130139	0.0256304	0.188921	0.19033	0.135084	0.0340143	0.190859	0.0291617
42:3-PE	0.0461292	0.101299	0.16901	0.0702059	0.0342313	0.0967674	0.0686494	0.0501982	0.0920957	0.0508821	0.033665	0.0595591	0.0588379	0.0284045	0.0799884	0.0654339	0.107329	0.103984
42:2-PE	0.0610421	0.0551069	0.0554853	0.0409959	0.0490234	0.0417232	0.0487247	0.0458499	0.039503	0.0570353	0.0608988	0.0298856	0.0503735	0.0284638	0.0295685	0.0340143	0.0371887	0.0540762
42:1-PE	0.117042	0.0928435	0.160765	0.176048	0.0980468	0.174416	0.105304	0.084108	0.101046	0.0853435	0.0519305	0.0595591	0.0755504	0.0759562	0.0717094	0.15629	0.107313	0.0959817
Total	1926.24	2087.21	2123.84	2488.1	2375.55	2683.73	2609.93	2441.54	2275.86	1272.26	1349.44	1108.6	1701.35	1861.02	1686.24	2050.17	1974.87	2024.95
